# Supplementary material for: Genomic Characterization and Genetic Profiles of Salmonella Gallinarum Strains Isolated from Layers with Fowl Typhoid in Colombia
Source: Genes (Basel). 2023 Mar 29;14(4):823. doi: 10.3390/genes14040823 (PMC10138188; doi:10.3390/genes14040823)
Supplement: Supplementary file 1 [file genes-14-00823-s001.zip]

Archive with 4 entries (4 files):
- Table S1. Chromosomic genes associated with antimicrobial resistance (AMR).xlsx
- Table S2. Salmonella Pathogenicity Islands identified by SPIFinder v2.0.xlsx
- Table S3. Virulence Factors.xlsx
- Table S4. Prophages sequences identified by Phaster search tool.xlsx
