# Supplementary material for: Genomic Characterization and Genetic Profiles of Salmonella Gallinarum Strains Isolated from Layers with Fowl Typhoid in Colombia
Source: Genes (Basel). 2023 Mar 29;14(4):823. doi: 10.3390/genes14040823 (PMC10138188; doi:10.3390/genes14040823)
Supplement: Supplementary file 1 [file genes-14-00823-s001.zip › Table S1. Chromosomic genes associated with antimicrobial resistance (AMR).xlsx]

## Sheet: Table S1
Table S1. Chromosomic genes associated with antimicrobial resistance (AMR). Genes were categorized by AMR family, resistance mechanism, efflux component, and antimicrobial classes.
AMR Gene Family	Genes	Resistance Mechanism	Efflux Component	β-lactams				Non β-lactams								Aminocoumarin	Antracyclines	Protonophores	Thiolactones	Antiseptics	Disinfectings
				Cephems	Monobactams	Penems	Penicillins	Aminoglycosides	Ansamycins	Fluoroquinolones	Macrolides	Nitroimidazoles	Peptides	Phenicols	Tetracyclines
MFS (Major Facilitator Superfamily)	emrAB	antibiotic efflux	EmrAB-TolC multidrug efflux pump							nalidixic acid								carbonyl cyanide m-chlorophenylhydrazone (CCCP)	thioloactomycin
	tolC	antibiotic efflux	positive regulator
	emrR	antibiotic efflux	negative regulator
	H-NS	antibiotic efflux	histone-like protein involved in global gene regulation	cephalosporin		penam				fluoroquinolone	macrolide				tetracycline
RND (Resistance-Nodulation-Division Superfamily)	acrAB	antibiotic efflux	AcrA-AcrB-TolC multidrug efflux complex	cephalosporin		penam			rifamycin	fluoroquinolone				phenicol	tetracycline					antiseptics	disinfectings
	tolC	antibiotic efflux	positive regulator												glycylcycline
	sdiA	antibiotic efflux	positive regulator
	marA	antibiotic efflux	positive regulator
	acrD	antibiotic efflux	aminoglycoside efflux pump					aminoglycoside
	baeR	antibiotic efflux	positive regulator
	cpxR	antibiotic efflux	positive regulator
	MdtBC	antibiotic efflux	MdtABC-TolC efflux complex					aminoglycoside								aminocoumarin
	tolC	antibiotic efflux	positive regulator
	baeR	antibiotic efflux	positive regulator
	mdsABC	antibiotic efflux	multidrug and metal efflux complex	cephalosporin	monobactam	carbapenem								phenicol
	golS	antibiotic efflux	positive regulator	cephamycin		penem
	cpxA	antibiotic efflux	membrane-localized sensor kinase					aminoglycoside								aminocoumarin
	cpxR	antibiotic efflux	positive regulator
	CRP	antibiotic efflux	global regulator that represses MdtEF multidrug efflux pump			penam				fluoroquinolone	macrolide
MATE (Multidrug and Toxic Compound Extrusion)	MdtK	antibiotic efflux	multidrug and toxic compound extrusions (MATE) transporter							norfloxacin							doxorubicin			acriflavine
ABC (ATP-Binding Cassette Family)	msbA	antibiotic efflux	MsbA is a multidrug resistance transporter member of the MDR-ABC transporter group									nitroimidazole
	YojI	antibiotic efflux	TolC - YojI pump out microcin molecules										microcin
	tolC	antibiotic efflux	positive regulator
kdpDE	kdpE	antibiotic efflux	two-component system KdpD/KdpE regulatory in potassium transport					aminoglycoside
AAC(6')	aac(6')-Iaa	antibiotic inactivation	aminoglycoside acetyltransferase					aminoglycoside
GBP (General Bacterial Porin)	OmpA	reduced permeability to antibiotic	porin that confers resistance to beta-lactam antibiotics										beta-lactam
UPRP (Undecaprenyl Pyrophosphate Related Proteins)	bacA	antibiotic target alteration	recycles undecaprenyl pyrophosphate										bacitracin
