# Supplementary material for: Genomic Characterization and Genetic Profiles of Salmonella Gallinarum Strains Isolated from Layers with Fowl Typhoid in Colombia
Source: Genes (Basel). 2023 Mar 29;14(4):823. doi: 10.3390/genes14040823 (PMC10138188; doi:10.3390/genes14040823)
Supplement: Supplementary file 1 [file genes-14-00823-s001.zip › Table S2. Salmonella Pathogenicity Islands identified by SPIFinder v2.0.xlsx]

## Sheet: Table S2
Table S2. Salmonella Pathogenicity Islands identified by SPIFinder v2.0. Genetic features such as origin, percent identity, position and insertion location are indicated.
Strain	SPI	Identity	Query / Template length	Contig	Position in contig	Organism	Insertion Site	Category Function	Accession number
9R-Col	C63PI	99.05	4000 / 4000	9R-Col NODE_26_length_59246_cov_14.495035	29490..33489	Salmonella-enterica-Typhimurium-SL1344	fhlA	1	AF128999
	CS54_island	97.82	25266 / 25252	9R-Col NODE_1_length_406872_cov_23.247897	285963..311154	Salmonella-enterica-Typhimurium-ATCC_14028	xseA-yfgK	29	AF140550
	putative protein (ssaD)	100	330 / 330	9R-Col NODE_25_length_60335_cov_10.843974	51156..51485	Salmonella-enterica-Enteritidis-CMCC50041		26	JQ071613
	SPI-1	99.67	2705 / 2705	9R-Col NODE_26_length_59246_cov_14.495035	34065..36769	Salmonella-enterica-Typhimurium-SL1344	fhlA/mutS	5	AF148689
	SPI-1	99.77	439 / 440	9R-Col NODE_26_length_59246_cov_14.495035	39420..39858	Salmonella-enterica-Gallinarum-SGB_1	Not_published	5	AY956822
	SPI-1	99.77	430 / 430	9R-Col NODE_26_length_59246_cov_14.495035	41529..41958	Salmonella-enterica-Gallinarum-SGE_2	Not_published	5	AY956823
	SPI-1	99.79	470 / 470	9R-Col NODE_26_length_59246_cov_14.495035	50237..50706	Salmonella-enterica-Gallinarum-SGB_4	Not_published	5	AY956824
	SPI-1	100	415 / 415	9R-Col NODE_23_length_63302_cov_11.321045	2905..3319	Salmonella-enterica-Gallinarum-SGB_8	Not_published	5	AY956825
	SPI-1	98.07	259 / 257	9R-Col NODE_23_length_63302_cov_11.321045	4199..4457	Salmonella-enterica-Typhimurium-J4STEHO		27	JN982040
	SPI-1	98.47	3144 / 3141	9R-Col NODE_23_length_63302_cov_11.321045	14138..17279	Salmonella-enterica-Typhimurium-SL1344	fhlA/mutS	5	U16303
	SPI-10	99.28	553 / 554	9R-Col NODE_3_length_292283_cov_12.634082	169854..170405	Salmonella-enterica-Gallinarium-SGE_3	Not_published	28	AY956839
	SPI-11	98.25	9091 / 15686	9R-Col NODE_33_length_39117_cov_9.810926	5829..14904	Salmonella-enterica-Choleraesuis-SC_B67	Gifsy-1_prophage	7	NC_006905
	SPI-12	98.48	3624 / 11075	9R-Col NODE_1_length_406872_cov_23.247897	1..3624	Salmonella-enterica-Choleraesuis-SC_B67	tRNA-pro	8	NC_006905
	SPI-12	97.23	5447 / 11075	9R-Col NODE_22_length_65153_cov_17.068127	2..5444	Salmonella-enterica-Choleraesuis-SC_B67	tRNA-pro	8	NC_006905
	SPI-13	99.11	338 / 338	9R-Col NODE_27_length_59076_cov_12.047278	25597..25934	Salmonella-enterica-Gallinarum-SGD_3	tRNA-pheV	9	AY956832
	SPI-13	100	341 / 341	9R-Col NODE_27_length_59076_cov_12.047278	23178..23518	Salmonella-enterica-Gallinarum-SGA_10	tRNA-pheV	10	AY956834
	SPI-14	100	501 / 501	9R-Col NODE_2_length_345548_cov_15.900191	329823..330323	Salmonella-enterica-Gallinarum-SGA_8	Not_published	12	AY956835
	SPI-14	99.77	441 / 441	9R-Col NODE_2_length_345548_cov_15.900191	324301..324741	Salmonella-enterica-Gallinarum-SGC_8	Not_published	13	AY956836
	SPI-2	99.69	637 / 637	9R-Col NODE_8_length_214184_cov_10.835623	5160..5796	Salmonella-enterica-Gallinarum-SGB_10	tRNA-valV	14	AY956826
	SPI-2	99.84	642 / 642	9R-Col NODE_25_length_60335_cov_10.843974	58058..58699	Salmonella-enterica-Gallinarum-SGC_2	tRNA-valV	14	AY956827
	SPI-2	100	395 / 396	9R-Col NODE_8_length_214184_cov_10.835623	2483..2877	Salmonella-enterica-Gallinarum-SGC_9	tRNA-valV	14	AY956828
	SPI-2	99.76	425 / 425	9R-Col NODE_25_length_60335_cov_10.843974	56033..56457	Salmonella-enterica-Gallinarum-SGH_1	tRNA-valV	14	AY956829
	SPI-2	98.9	547 / 547	9R-Col NODE_25_length_60335_cov_10.843974	45957..46503	Salmonella-enterica-Gallinarum-SGD_8	tRNA-valV	14	AY956830
	SPI-2	100	384 / 384	9R-Col NODE_25_length_60335_cov_10.843974	48418..48801	Salmonella-enterica-Paratyphi_A-Spa11		23	JN673269
	SPI-2	98.99	1872 / 5484	9R-Col NODE_8_length_214184_cov_10.835623	9861..11727	Salmonella-enterica-Typhimurium-LT2	tRNA-valV	14	X99944
	SPI-2	98.88	4634 / 4631	9R-Col NODE_25_length_60335_cov_10.843974	28005..32632	Salmonella-enterica-Typhimurium-LT2	tRNA-valV	14	X99945
	SPI-2	99.2	1252 / 1252	9R-Col NODE_25_length_60335_cov_10.843974	44377..45628	Salmonella-enterica-Typhimurium-	tRNA-valV	14	Z95891
	SPI-3	97.97	738 / 738	9R-Col NODE_13_length_134162_cov_11.913000	115507..116236	Salmonella-enterica-Typhimurium-14028s	tRNA_selC	15	AJ000509
	SPI-3	99.15	3993 / 12819	9R-Col NODE_13_length_134162_cov_11.913000	111003..114995	Salmonella-enterica-Choleraesuis-SC_B67	tRNA-selC	15	NC_006905
	SPI-3	98.88	1514 / 1514	9R-Col NODE_13_length_134162_cov_11.913000	98066..99579	Salmonella-enterica-Typhimurium-14028s	tRNA_selC	15	Y13864
	SPI-4	98.74	10831 / 27290	9R-Col NODE_41_length_15142_cov_37.738728	1..10828	Salmonella-enterica-Typhimurium-LT2	ssb-soxSR	17	AF060869
	SPI-4	98.64	14283 / 26698	9R-Col NODE_14_length_105349_cov_10.805050	91076..105349	Salmonella-enterica-Choleraesuis-SC_B67	ssb-soxSR	17	NC_006905
	SPI-5	99	9069 / 9069	9R-Col NODE_2_length_345548_cov_15.900191	162324..171388	Salmonella-Typhimurium-LT2	tRNA-serT	18	NC_003197
	SPI-6	99.83	5769 / 5779	9R-Col NODE_27_length_59076_cov_12.047278	21288..27066	Salmonella-enterica-Enteritidis-	tRNA-pheV	24	AF376036
	SPI-9	98.47	12647 / 15696	9R-Col NODE_19_length_75922_cov_14.808932	33861..46504	Salmonella-Typhi-CT18	Not_published	22	NC_003198
Buga	C63PI	99.05	4000 / 4000	Buga NODE_6_length_229757_cov_17.455049	136745..140744	Salmonella-enterica-Typhimurium-SL1344	fhlA	1	AF128999
	CS54_island	97.85	6752 / 25252	Buga NODE_5_length_290630_cov_20.816904	120..6859	Salmonella-enterica-Typhimurium-ATCC_14028	xseA-yfgK	29	AF140550
	CS54_island	98.14	14852 / 25252	Buga NODE_14_length_110479_cov_23.091199	95634..110479	Salmonella-enterica-Typhimurium-ATCC_14028	xseA-yfgK	29	AF140550
	putative protein (ssaD)	100	330 / 330	Buga NODE_1_length_942232_cov_17.156202	269806..270135	Salmonella-enterica-Enteritidis-CMCC50041		26	JQ071613
	SPI-1	99.67	2705 / 2705	Buga NODE_6_length_229757_cov_17.455049	141320..144024	Salmonella-enterica-Typhimurium-SL1344	fhlA/mutS	5	AF148689
	SPI-1	99.77	439 / 440	Buga NODE_6_length_229757_cov_17.455049	146675..147113	Salmonella-enterica-Gallinarum-SGB_1	Not_published	5	AY956822
	SPI-1	99.77	430 / 430	Buga NODE_6_length_229757_cov_17.455049	148784..149213	Salmonella-enterica-Gallinarum-SGE_2	Not_published	5	AY956823
	SPI-1	99.79	470 / 470	Buga NODE_6_length_229757_cov_17.455049	157492..157961	Salmonella-enterica-Gallinarum-SGB_4	Not_published	5	AY956824
	SPI-1	100	415 / 415	Buga NODE_6_length_229757_cov_17.455049	169279..169693	Salmonella-enterica-Gallinarum-SGB_8	Not_published	5	AY956825
	SPI-1	98.07	259 / 257	Buga NODE_6_length_229757_cov_17.455049	170573..170831	Salmonella-enterica-Typhimurium-J4STEHO		27	JN982040
	SPI-1	98.42	3155 / 3141	Buga NODE_6_length_229757_cov_17.455049	180512..183664	Salmonella-enterica-Typhimurium-SL1344	fhlA/mutS	5	U16303
	SPI-10	99.28	553 / 554	Buga NODE_9_length_172922_cov_16.410874	169848..170399	Salmonella-enterica-Gallinarium-SGE_3	Not_published	28	AY956839
	SPI-11	98.71	6498 / 15686	Buga NODE_1_length_942232_cov_17.156202	112638..119123	Salmonella-enterica-Choleraesuis-SC_B67	Gifsy-1_prophage	7	NC_006905
	SPI-12	97.23	5447 / 11075	Buga NODE_10_length_165875_cov_19.396373	2..5444	Salmonella-enterica-Choleraesuis-SC_B67	tRNA-pro	8	NC_006905
	SPI-12	98.26	4029 / 11075	Buga NODE_27_length_6267_cov_129.178013	2239..6267	Salmonella-enterica-Choleraesuis-SC_B67	tRNA-pro	8	NC_006905
	SPI-13	99.11	338 / 338	Buga NODE_3_length_401050_cov_19.127496	170310..170647	Salmonella-enterica-Gallinarum-SGD_3	tRNA-pheV	9	AY956832
	SPI-13	100	341 / 341	Buga NODE_3_length_401050_cov_19.127496	167891..168231	Salmonella-enterica-Gallinarum-SGA_10	tRNA-pheV	10	AY956834
	SPI-14	100	501 / 501	Buga NODE_4_length_304905_cov_18.307007	93480..93980	Salmonella-enterica-Gallinarum-SGA_8	Not_published	12	AY956835
	SPI-14	99.77	441 / 441	Buga NODE_4_length_304905_cov_18.307007	99062..99502	Salmonella-enterica-Gallinarum-SGC_8	Not_published	13	AY956836
	SPI-2	99.69	637 / 637	Buga NODE_1_length_942232_cov_17.156202	284018..284654	Salmonella-enterica-Gallinarum-SGB_10	tRNA-valV	14	AY956826
	SPI-2	99.84	642 / 642	Buga NODE_1_length_942232_cov_17.156202	276708..277349	Salmonella-enterica-Gallinarum-SGC_2	tRNA-valV	14	AY956827
	SPI-2	100	395 / 396	Buga NODE_1_length_942232_cov_17.156202	281341..281735	Salmonella-enterica-Gallinarum-SGC_9	tRNA-valV	14	AY956828
	SPI-2	99.76	425 / 425	Buga NODE_1_length_942232_cov_17.156202	274683..275107	Salmonella-enterica-Gallinarum-SGH_1	tRNA-valV	14	AY956829
	SPI-2	98.9	547 / 547	Buga NODE_1_length_942232_cov_17.156202	264607..265153	Salmonella-enterica-Gallinarum-SGD_8	tRNA-valV	14	AY956830
	SPI-2	100	384 / 384	Buga NODE_1_length_942232_cov_17.156202	267068..267451	Salmonella-enterica-Paratyphi_A-Spa11		23	JN673269
	SPI-2	98.99	1872 / 5484	Buga NODE_1_length_942232_cov_17.156202	288719..290585	Salmonella-enterica-Typhimurium-LT2	tRNA-valV	14	X99944
	SPI-2	98.9	4634 / 4631	Buga NODE_1_length_942232_cov_17.156202	246654..251282	Salmonella-enterica-Typhimurium-LT2	tRNA-valV	14	X99945
	SPI-2	99.2	1252 / 1252	Buga NODE_1_length_942232_cov_17.156202	263027..264278	Salmonella-enterica-Typhimurium-	tRNA-valV	14	Z95891
	SPI-3	97.97	738 / 738	Buga NODE_12_length_122750_cov_18.175652	40400..41129	Salmonella-enterica-Typhimurium-14028s	tRNA_selC	15	AJ000509
	SPI-3	99.15	3993 / 12819	Buga NODE_12_length_122750_cov_18.175652	41641..45633	Salmonella-enterica-Choleraesuis-SC_B67	tRNA-selC	15	NC_006905
	SPI-3	98.88	1514 / 1514	Buga NODE_12_length_122750_cov_18.175652	57057..58570	Salmonella-enterica-Typhimurium-14028s	tRNA_selC	15	Y13864
	SPI-4	98.74	10831 / 27290	Buga NODE_23_length_35965_cov_21.139070	1..10828	Salmonella-enterica-Typhimurium-LT2	ssb-soxSR	17	AF060869
	SPI-4	98.52	17193 / 26698	Buga NODE_15_length_108027_cov_17.220046	90844..108027	Salmonella-enterica-Choleraesuis-SC_B67	ssb-soxSR	17	NC_006905
	SPI-5	99	9069 / 9069	Buga NODE_4_length_304905_cov_18.307007	252411..261475	Salmonella-Typhimurium-LT2	tRNA-serT	18	NC_003197
	SPI-6	99.83	5769 / 5779	Buga NODE_3_length_401050_cov_19.127496	166001..171779	Salmonella-enterica-Enteritidis-	tRNA-pheV	24	AF376036
	SPI-9	98.47	12647 / 15696	Buga NODE_6_length_229757_cov_17.455049	29420..42063	Salmonella-Typhi-CT18	Not_published	22	NC_003198
GDX7	C63PI	99.05	4000 / 4000	GDX7 NODE_9_length_229790_cov_13.400543	136877..140876	Salmonella-enterica-Typhimurium-SL1344	fhlA	1	AF128999
	CS54_island	98	19819 / 25252	GDX7 NODE_26_length_19803_cov_16.494308	2..19803	Salmonella-enterica-Typhimurium-ATCC_14028	xseA-yfgK	29	AF140550
	putative protein (ssaD)	100	330 / 330	GDX7 NODE_3_length_355966_cov_10.279846	80868..81197	Salmonella-enterica-Enteritidis-CMCC50041		26	JQ071613
	SPI-1	99.67	2705 / 2705	GDX7 NODE_9_length_229790_cov_13.400543	141452..144156	Salmonella-enterica-Typhimurium-SL1344	fhlA/mutS	5	AF148689
	SPI-1	99.77	439 / 440	GDX7 NODE_9_length_229790_cov_13.400543	146807..147245	Salmonella-enterica-Gallinarum-SGB_1	Not_published	5	AY956822
	SPI-1	99.77	430 / 430	GDX7 NODE_9_length_229790_cov_13.400543	148916..149345	Salmonella-enterica-Gallinarum-SGE_2	Not_published	5	AY956823
	SPI-1	99.79	470 / 470	GDX7 NODE_9_length_229790_cov_13.400543	157624..158093	Salmonella-enterica-Gallinarum-SGB_4	Not_published	5	AY956824
	SPI-1	100	415 / 415	GDX7 NODE_9_length_229790_cov_13.400543	169411..169825	Salmonella-enterica-Gallinarum-SGB_8	Not_published	5	AY956825
	SPI-1	98.07	259 / 257	GDX7 NODE_9_length_229790_cov_13.400543	170705..170963	Salmonella-enterica-Typhimurium-J4STEHO		27	JN982040
	SPI-1	98.42	3155 / 3141	GDX7 NODE_9_length_229790_cov_13.400543	180644..183796	Salmonella-enterica-Typhimurium-SL1344	fhlA/mutS	5	U16303
	SPI-10	99.28	553 / 554	GDX7 NODE_5_length_302896_cov_13.815083	229..780	Salmonella-enterica-Gallinarium-SGE_3	Not_published	28	AY956839
	SPI-11	98.71	6498 / 15686	GDX7 NODE_3_length_355966_cov_10.279846	231880..238365	Salmonella-enterica-Choleraesuis-SC_B67	Gifsy-1_prophage	7	NC_006905
	SPI-12	97.23	5447 / 11075	GDX7 NODE_14_length_165921_cov_15.880026	160478..165920	Salmonella-enterica-Choleraesuis-SC_B67	tRNA-pro	8	NC_006905
	SPI-12	98.26	4029 / 11075	GDX7 NODE_28_length_6267_cov_18.196906	1..4029	Salmonella-enterica-Choleraesuis-SC_B67	tRNA-pro	8	NC_006905
	SPI-13	99.11	338 / 338	GDX7 NODE_2_length_401058_cov_13.880750	230404..230741	Salmonella-enterica-Gallinarum-SGD_3	tRNA-pheV	9	AY956832
	SPI-13	100	341 / 341	GDX7 NODE_2_length_401058_cov_13.880750	232820..233160	Salmonella-enterica-Gallinarum-SGA_10	tRNA-pheV	10	AY956834
	SPI-14	100	501 / 501	GDX7 NODE_11_length_214045_cov_14.516633	120066..120566	Salmonella-enterica-Gallinarum-SGA_8	Not_published	12	AY956835
	SPI-14	99.77	441 / 441	GDX7 NODE_11_length_214045_cov_14.516633	114544..114984	Salmonella-enterica-Gallinarum-SGC_8	Not_published	13	AY956836
	SPI-2	99.69	637 / 637	GDX7 NODE_3_length_355966_cov_10.279846	66349..66985	Salmonella-enterica-Gallinarum-SGB_10	tRNA-valV	14	AY956826
	SPI-2	99.84	642 / 642	GDX7 NODE_3_length_355966_cov_10.279846	73654..74295	Salmonella-enterica-Gallinarum-SGC_2	tRNA-valV	14	AY956827
	SPI-2	100	395 / 396	GDX7 NODE_3_length_355966_cov_10.279846	69268..69662	Salmonella-enterica-Gallinarum-SGC_9	tRNA-valV	14	AY956828
	SPI-2	99.76	425 / 425	GDX7 NODE_3_length_355966_cov_10.279846	75896..76320	Salmonella-enterica-Gallinarum-SGH_1	tRNA-valV	14	AY956829
	SPI-2	98.9	547 / 547	GDX7 NODE_3_length_355966_cov_10.279846	85850..86396	Salmonella-enterica-Gallinarum-SGD_8	tRNA-valV	14	AY956830
	SPI-2	100	384 / 384	GDX7 NODE_3_length_355966_cov_10.279846	83552..83935	Salmonella-enterica-Paratyphi_A-Spa11		23	JN673269
	SPI-2	98.99	1872 / 5484	GDX7 NODE_3_length_355966_cov_10.279846	60418..62284	Salmonella-enterica-Typhimurium-LT2	tRNA-valV	14	X99944
	SPI-2	98.9	4634 / 4631	GDX7 NODE_3_length_355966_cov_10.279846	99721..104349	Salmonella-enterica-Typhimurium-LT2	tRNA-valV	14	X99945
	SPI-2	99.2	1252 / 1252	GDX7 NODE_3_length_355966_cov_10.279846	86725..87976	Salmonella-enterica-Typhimurium-	tRNA-valV	14	Z95891
	SPI-3	97.97	738 / 738	GDX7 NODE_4_length_304352_cov_14.102043	263224..263953	Salmonella-enterica-Typhimurium-14028s	tRNA_selC	15	AJ000509
	SPI-3	99.15	3993 / 12819	GDX7 NODE_4_length_304352_cov_14.102043	258720..262712	Salmonella-enterica-Choleraesuis-SC_B67	tRNA-selC	15	NC_006905
	SPI-3	98.88	1514 / 1514	GDX7 NODE_4_length_304352_cov_14.102043	245783..247296	Salmonella-enterica-Typhimurium-14028s	tRNA_selC	15	Y13864
	SPI-4	98.82	26700 / 26698	GDX7 NODE_5_length_302896_cov_13.815083	213607..240297	Salmonella-enterica-Choleraesuis-SC_B67	ssb-soxSR	17	NC_006905
	SPI-5	99	9069 / 9069	GDX7 NODE_8_length_243065_cov_14.146013	195621..204685	Salmonella-Typhimurium-LT2	tRNA-serT	18	NC_003197
	SPI-6	99.83	5769 / 5779	GDX7 NODE_2_length_401058_cov_13.880750	229272..235050	Salmonella-enterica-Enteritidis-	tRNA-pheV	24	AF376036
	SPI-9	98.47	12647 / 15696	GDX7 NODE_9_length_229790_cov_13.400543	29552..42195	Salmonella-Typhi-CT18	Not_published	22	NC_003198
FTA303	C63PI	99.05	4000 / 4000	FTA303 NODE_13_length_123034_cov_11.704167	30030..34029	Salmonella-enterica-Typhimurium-SL1344	fhlA	1	AF128999
	CS54_island	97.86	6715 / 25252	FTA303 NODE_40_length_25615_cov_9.745488	18910..25612	Salmonella-enterica-Typhimurium-ATCC_14028	xseA-yfgK	29	AF140550
	CS54_island	98.14	14889 / 25252	FTA303 NODE_14_length_110666_cov_9.758456	151..15033	Salmonella-enterica-Typhimurium-ATCC_14028	xseA-yfgK	29	AF140550
	putative protein (ssaD)	100	330 / 330	FTA303 NODE_2_length_456200_cov_10.442602	77923..78252	Salmonella-enterica-Enteritidis-CMCC50041		26	JQ071613
	SPI-1	99.67	2705 / 2705	FTA303 NODE_13_length_123034_cov_11.704167	34605..37309	Salmonella-enterica-Typhimurium-SL1344	fhlA/mutS	5	AF148689
	SPI-1	99.77	439 / 440	FTA303 NODE_13_length_123034_cov_11.704167	39960..40398	Salmonella-enterica-Gallinarum-SGB_1	Not_published	5	AY956822
	SPI-1	99.77	430 / 430	FTA303 NODE_13_length_123034_cov_11.704167	42069..42498	Salmonella-enterica-Gallinarum-SGE_2	Not_published	5	AY956823
	SPI-1	99.79	470 / 470	FTA303 NODE_13_length_123034_cov_11.704167	50777..51246	Salmonella-enterica-Gallinarum-SGB_4	Not_published	5	AY956824
	SPI-1	100	415 / 415	FTA303 NODE_13_length_123034_cov_11.704167	62564..62978	Salmonella-enterica-Gallinarum-SGB_8	Not_published	5	AY956825
	SPI-1	98.07	259 / 257	FTA303 NODE_13_length_123034_cov_11.704167	63858..64116	Salmonella-enterica-Typhimurium-J4STEHO		27	JN982040
	SPI-1	98.42	3155 / 3141	FTA303 NODE_13_length_123034_cov_11.704167	73797..76949	Salmonella-enterica-Typhimurium-SL1344	fhlA/mutS	5	U16303
	SPI-10	99.28	553 / 554	FTA303 NODE_1_length_456225_cov_11.962756	153422..153973	Salmonella-enterica-Gallinarium-SGE_3	Not_published	28	AY956839
	SPI-11	98.71	6498 / 15686	FTA303 NODE_2_length_456200_cov_10.442602	228935..235420	Salmonella-enterica-Choleraesuis-SC_B67	Gifsy-1_prophage	7	NC_006905
	SPI-12	98.26	4029 / 11075	FTA303 NODE_5_length_230779_cov_9.701685	1..4029	Salmonella-enterica-Choleraesuis-SC_B67	tRNA-pro	8	NC_006905
	SPI-12	97.23	5447 / 11075	FTA303 NODE_8_length_165913_cov_9.448934	2..5444	Salmonella-enterica-Choleraesuis-SC_B67	tRNA-pro	8	NC_006905
	SPI-13	99.11	338 / 338	FTA303 NODE_15_length_105800_cov_11.933673	70661..70998	Salmonella-enterica-Gallinarum-SGD_3	tRNA-pheV	9	AY956832
	SPI-13	100	341 / 341	FTA303 NODE_15_length_105800_cov_11.933673	68242..68582	Salmonella-enterica-Gallinarum-SGA_10	tRNA-pheV	10	AY956834
	SPI-14	100	501 / 501	FTA303 NODE_16_length_98422_cov_9.502793	4474..4974	Salmonella-enterica-Gallinarum-SGA_8	Not_published	12	AY956835
	SPI-14	99.77	441 / 441	FTA303 NODE_9_length_163753_cov_9.723803	736..1176	Salmonella-enterica-Gallinarum-SGC_8	Not_published	13	AY956836
	SPI-2	99.69	637 / 637	FTA303 NODE_2_length_456200_cov_10.442602	63404..64040	Salmonella-enterica-Gallinarum-SGB_10	tRNA-valV	14	AY956826
	SPI-2	99.84	642 / 642	FTA303 NODE_2_length_456200_cov_10.442602	70709..71350	Salmonella-enterica-Gallinarum-SGC_2	tRNA-valV	14	AY956827
	SPI-2	100	395 / 396	FTA303 NODE_2_length_456200_cov_10.442602	66323..66717	Salmonella-enterica-Gallinarum-SGC_9	tRNA-valV	14	AY956828
	SPI-2	99.76	425 / 425	FTA303 NODE_2_length_456200_cov_10.442602	72951..73375	Salmonella-enterica-Gallinarum-SGH_1	tRNA-valV	14	AY956829
	SPI-2	98.9	547 / 547	FTA303 NODE_2_length_456200_cov_10.442602	82905..83451	Salmonella-enterica-Gallinarum-SGD_8	tRNA-valV	14	AY956830
	SPI-2	100	384 / 384	FTA303 NODE_2_length_456200_cov_10.442602	80607..80990	Salmonella-enterica-Paratyphi_A-Spa11		23	JN673269
	SPI-2	98.99	1872 / 5484	FTA303 NODE_2_length_456200_cov_10.442602	57473..59339	Salmonella-enterica-Typhimurium-LT2	tRNA-valV	14	X99944
	SPI-2	98.9	4634 / 4631	FTA303 NODE_2_length_456200_cov_10.442602	96776..101404	Salmonella-enterica-Typhimurium-LT2	tRNA-valV	14	X99945
	SPI-2	99.2	1252 / 1252	FTA303 NODE_2_length_456200_cov_10.442602	83780..85031	Salmonella-enterica-Typhimurium-	tRNA-valV	14	Z95891
	SPI-3	97.97	738 / 738	FTA303 NODE_44_length_17019_cov_16.284691	913..1642	Salmonella-enterica-Typhimurium-14028s	tRNA_selC	15	AJ000509
	SPI-3	98.76	10465 / 16616	FTA303 NODE_44_length_17019_cov_16.284691	6557..17019	Salmonella-Typhimurium-LT2	tRNA-selC	15	NC_003197
	SPI-3	99.15	3993 / 12819	FTA303 NODE_44_length_17019_cov_16.284691	2154..6146	Salmonella-enterica-Choleraesuis-SC_B67	tRNA-selC	15	NC_006905
	SPI-3	98.88	1514 / 1514	FTA303 NODE_18_length_95885_cov_13.030828	678..2191	Salmonella-enterica-Typhimurium-14028s	tRNA_selC	15	Y13864
	SPI-4	98.82	26700 / 26698	FTA303 NODE_1_length_456225_cov_11.962756	366800..393490	Salmonella-enterica-Choleraesuis-SC_B67	ssb-soxSR	17	NC_006905
	SPI-5	99	9069 / 9069	FTA303 NODE_9_length_163753_cov_9.723803	154085..163149	Salmonella-Typhimurium-LT2	tRNA-serT	18	NC_003197
	SPI-6	99.83	5769 / 5779	FTA303 NODE_15_length_105800_cov_11.933673	66352..72130	Salmonella-enterica-Enteritidis-	tRNA-pheV	24	AF376036
	SPI-9	98.47	12647 / 15696	FTA303 NODE_19_length_75926_cov_10.930593	29420..42063	Salmonella-Typhi-CT18	Not_published	22	NC_003198
GDX58	C63PI	99.05	4000 / 4000	GDX58 NODE_6_length_229889_cov_16.126805	136877..140876	Salmonella-enterica-Typhimurium-SL1344	fhlA	1	AF128999
	CS54_island	98.05	21477 / 25252	GDX58 NODE_5_length_400863_cov_17.809171	95634..117092	Salmonella-enterica-Typhimurium-ATCC_14028	xseA-yfgK	29	AF140550
	putative protein (ssaD)	100	330 / 330	GDX58 NODE_1_length_1251821_cov_14.764937	274475..274804	Salmonella-enterica-Enteritidis-CMCC50041		26	JQ071613
	SPI-1	99.67	2705 / 2705	GDX58 NODE_6_length_229889_cov_16.126805	141452..144156	Salmonella-enterica-Typhimurium-SL1344	fhlA/mutS	5	AF148689
	SPI-1	99.77	439 / 440	GDX58 NODE_6_length_229889_cov_16.126805	146807..147245	Salmonella-enterica-Gallinarum-SGB_1	Not_published	5	AY956822
	SPI-1	99.77	430 / 430	GDX58 NODE_6_length_229889_cov_16.126805	148916..149345	Salmonella-enterica-Gallinarum-SGE_2	Not_published	5	AY956823
	SPI-1	99.79	470 / 470	GDX58 NODE_6_length_229889_cov_16.126805	157624..158093	Salmonella-enterica-Gallinarum-SGB_4	Not_published	5	AY956824
	SPI-1	100	415 / 415	GDX58 NODE_6_length_229889_cov_16.126805	169411..169825	Salmonella-enterica-Gallinarum-SGB_8	Not_published	5	AY956825
	SPI-1	98.07	259 / 257	GDX58 NODE_6_length_229889_cov_16.126805	170705..170963	Salmonella-enterica-Typhimurium-J4STEHO		27	JN982040
	SPI-1	98.42	3155 / 3141	GDX58 NODE_6_length_229889_cov_16.126805	180644..183796	Salmonella-enterica-Typhimurium-SL1344	fhlA/mutS	5	U16303
	SPI-10	99.28	553 / 554	GDX58 NODE_3_length_436607_cov_15.888368	169854..170405	Salmonella-enterica-Gallinarium-SGE_3	Not_published	28	AY956839
	SPI-11	98.71	6498 / 15686	GDX58 NODE_1_length_1251821_cov_14.764937	117307..123792	Salmonella-enterica-Choleraesuis-SC_B67	Gifsy-1_prophage	7	NC_006905
	SPI-12	98.26	4029 / 11075	GDX58 NODE_26_length_6267_cov_23.445440	2239..6267	Salmonella-enterica-Choleraesuis-SC_B67	tRNA-pro	8	NC_006905
	SPI-12	97.23	5447 / 11075	GDX58 NODE_8_length_165865_cov_18.455393	2..5444	Salmonella-enterica-Choleraesuis-SC_B67	tRNA-pro	8	NC_006905
	SPI-13	99.11	338 / 338	GDX58 NODE_4_length_401050_cov_17.005096	230398..230735	Salmonella-enterica-Gallinarum-SGD_3	tRNA-pheV	9	AY956832
	SPI-13	100	341 / 341	GDX58 NODE_4_length_401050_cov_17.005096	232814..233154	Salmonella-enterica-Gallinarum-SGA_10	tRNA-pheV	10	AY956834
	SPI-14	100	501 / 501	GDX58 NODE_1_length_1251821_cov_14.764937	1157842..1158342	Salmonella-enterica-Gallinarum-SGA_8	Not_published	12	AY956835
	SPI-14	99.77	441 / 441	GDX58 NODE_1_length_1251821_cov_14.764937	1152320..1152760	Salmonella-enterica-Gallinarum-SGC_8	Not_published	13	AY956836
	SPI-2	99.69	637 / 637	GDX58 NODE_1_length_1251821_cov_14.764937	288687..289323	Salmonella-enterica-Gallinarum-SGB_10	tRNA-valV	14	AY956826
	SPI-2	99.84	642 / 642	GDX58 NODE_1_length_1251821_cov_14.764937	281377..282018	Salmonella-enterica-Gallinarum-SGC_2	tRNA-valV	14	AY956827
	SPI-2	100	395 / 396	GDX58 NODE_1_length_1251821_cov_14.764937	286010..286404	Salmonella-enterica-Gallinarum-SGC_9	tRNA-valV	14	AY956828
	SPI-2	99.76	425 / 425	GDX58 NODE_1_length_1251821_cov_14.764937	279352..279776	Salmonella-enterica-Gallinarum-SGH_1	tRNA-valV	14	AY956829
	SPI-2	98.9	547 / 547	GDX58 NODE_1_length_1251821_cov_14.764937	269276..269822	Salmonella-enterica-Gallinarum-SGD_8	tRNA-valV	14	AY956830
	SPI-2	100	384 / 384	GDX58 NODE_1_length_1251821_cov_14.764937	271737..272120	Salmonella-enterica-Paratyphi_A-Spa11		23	JN673269
	SPI-2	98.99	1872 / 5484	GDX58 NODE_1_length_1251821_cov_14.764937	293388..295254	Salmonella-enterica-Typhimurium-LT2	tRNA-valV	14	X99944
	SPI-2	98.9	4634 / 4631	GDX58 NODE_1_length_1251821_cov_14.764937	251323..255951	Salmonella-enterica-Typhimurium-LT2	tRNA-valV	14	X99945
	SPI-2	99.2	1252 / 1252	GDX58 NODE_1_length_1251821_cov_14.764937	267696..268947	Salmonella-enterica-Typhimurium-	tRNA-valV	14	Z95891
	SPI-3	97.97	738 / 738	GDX58 NODE_10_length_122750_cov_14.648581	81622..82351	Salmonella-enterica-Typhimurium-14028s	tRNA_selC	15	AJ000509
	SPI-3	99.15	3993 / 12819	GDX58 NODE_10_length_122750_cov_14.648581	77118..81110	Salmonella-enterica-Choleraesuis-SC_B67	tRNA-selC	15	NC_006905
	SPI-3	98.88	1514 / 1514	GDX58 NODE_10_length_122750_cov_14.648581	64181..65694	Salmonella-enterica-Typhimurium-14028s	tRNA_selC	15	Y13864
	SPI-4	98.82	26700 / 26698	GDX58 NODE_3_length_436607_cov_15.888368	383232..409922	Salmonella-enterica-Choleraesuis-SC_B67	ssb-soxSR	17	NC_006905
	SPI-5	99	9069 / 9069	GDX58 NODE_1_length_1251821_cov_14.764937	990347..999411	Salmonella-Typhimurium-LT2	tRNA-serT	18	NC_003197
	SPI-6	99.83	5769 / 5779	GDX58 NODE_4_length_401050_cov_17.005096	229266..235044	Salmonella-enterica-Enteritidis-	tRNA-pheV	24	AF376036
	SPI-9	98.47	12647 / 15696	GDX58 NODE_6_length_229889_cov_16.126805	29552..42195	Salmonella-Typhi-CT18	Not_published	22	NC_003198
GDX2	C63PI	99.05	4000 / 4000	GDX2 NODE_6_length_229887_cov_24.180292	136877..140876	Salmonella-enterica-Typhimurium-SL1344	fhlA	1	AF128999
	CS54_island	98.05	21477 / 25252	GDX2 NODE_4_length_400863_cov_25.833125	283772..305230	Salmonella-enterica-Typhimurium-ATCC_14028	xseA-yfgK	29	AF140550
	putative protein (ssaD)	100	330 / 330	GDX2 NODE_1_length_1355291_cov_22.116592	377945..378274	Salmonella-enterica-Enteritidis-CMCC50041		26	JQ071613
	SPI-1	99.67	2705 / 2705	GDX2 NODE_6_length_229887_cov_24.180292	141452..144156	Salmonella-enterica-Typhimurium-SL1344	fhlA/mutS	5	AF148689
	SPI-1	99.77	439 / 440	GDX2 NODE_6_length_229887_cov_24.180292	146807..147245	Salmonella-enterica-Gallinarum-SGB_1	Not_published	5	AY956822
	SPI-1	99.77	430 / 430	GDX2 NODE_6_length_229887_cov_24.180292	148916..149345	Salmonella-enterica-Gallinarum-SGE_2	Not_published	5	AY956823
	SPI-1	99.79	470 / 470	GDX2 NODE_6_length_229887_cov_24.180292	157624..158093	Salmonella-enterica-Gallinarum-SGB_4	Not_published	5	AY956824
	SPI-1	100	415 / 415	GDX2 NODE_6_length_229887_cov_24.180292	169411..169825	Salmonella-enterica-Gallinarum-SGB_8	Not_published	5	AY956825
	SPI-1	98.07	259 / 257	GDX2 NODE_6_length_229887_cov_24.180292	170705..170963	Salmonella-enterica-Typhimurium-J4STEHO		27	JN982040
	SPI-1	98.42	3155 / 3141	GDX2 NODE_6_length_229887_cov_24.180292	180644..183796	Salmonella-enterica-Typhimurium-SL1344	fhlA/mutS	5	U16303
	SPI-10	99.28	553 / 554	GDX2 NODE_5_length_292277_cov_22.444361	169848..170399	Salmonella-enterica-Gallinarium-SGE_3	Not_published	28	AY956839
	SPI-11	98.71	6498 / 15686	GDX2 NODE_1_length_1355291_cov_22.116592	220777..227262	Salmonella-enterica-Choleraesuis-SC_B67	Gifsy-1_prophage	7	NC_006905
	SPI-12	97.23	5447 / 11075	GDX2 NODE_9_length_165882_cov_26.685282	2..5444	Salmonella-enterica-Choleraesuis-SC_B67	tRNA-pro	8	NC_006905
	SPI-12	98.26	4029 / 11075	GDX2 NODE_22_length_6267_cov_29.763844	1..4029	Salmonella-enterica-Choleraesuis-SC_B67	tRNA-pro	8	NC_006905
	SPI-13	99.11	338 / 338	GDX2 NODE_3_length_400944_cov_24.753127	170204..170541	Salmonella-enterica-Gallinarum-SGD_3	tRNA-pheV	9	AY956832
	SPI-13	100	341 / 341	GDX2 NODE_3_length_400944_cov_24.753127	167785..168125	Salmonella-enterica-Gallinarum-SGA_10	tRNA-pheV	10	AY956834
	SPI-14	100	501 / 501	GDX2 NODE_1_length_1355291_cov_22.116592	1261312..1261812	Salmonella-enterica-Gallinarum-SGA_8	Not_published	12	AY956835
	SPI-14	99.77	441 / 441	GDX2 NODE_1_length_1355291_cov_22.116592	1255790..1256230	Salmonella-enterica-Gallinarum-SGC_8	Not_published	13	AY956836
	SPI-2	99.69	637 / 637	GDX2 NODE_1_length_1355291_cov_22.116592	392157..392793	Salmonella-enterica-Gallinarum-SGB_10	tRNA-valV	14	AY956826
	SPI-2	99.84	642 / 642	GDX2 NODE_1_length_1355291_cov_22.116592	384847..385488	Salmonella-enterica-Gallinarum-SGC_2	tRNA-valV	14	AY956827
	SPI-2	100	395 / 396	GDX2 NODE_1_length_1355291_cov_22.116592	389480..389874	Salmonella-enterica-Gallinarum-SGC_9	tRNA-valV	14	AY956828
	SPI-2	99.76	425 / 425	GDX2 NODE_1_length_1355291_cov_22.116592	382822..383246	Salmonella-enterica-Gallinarum-SGH_1	tRNA-valV	14	AY956829
	SPI-2	98.9	547 / 547	GDX2 NODE_1_length_1355291_cov_22.116592	372746..373292	Salmonella-enterica-Gallinarum-SGD_8	tRNA-valV	14	AY956830
	SPI-2	100	384 / 384	GDX2 NODE_1_length_1355291_cov_22.116592	375207..375590	Salmonella-enterica-Paratyphi_A-Spa11		23	JN673269
	SPI-2	98.99	1872 / 5484	GDX2 NODE_1_length_1355291_cov_22.116592	396858..398724	Salmonella-enterica-Typhimurium-LT2	tRNA-valV	14	X99944
	SPI-2	98.9	4634 / 4631	GDX2 NODE_1_length_1355291_cov_22.116592	354793..359421	Salmonella-enterica-Typhimurium-LT2	tRNA-valV	14	X99945
	SPI-2	99.2	1252 / 1252	GDX2 NODE_1_length_1355291_cov_22.116592	371166..372417	Salmonella-enterica-Typhimurium-	tRNA-valV	14	Z95891
	SPI-3	97.97	738 / 738	GDX2 NODE_12_length_122750_cov_21.907856	81622..82351	Salmonella-enterica-Typhimurium-14028s	tRNA_selC	15	AJ000509
	SPI-3	99.15	3993 / 12819	GDX2 NODE_12_length_122750_cov_21.907856	77118..81110	Salmonella-enterica-Choleraesuis-SC_B67	tRNA-selC	15	NC_006905
	SPI-3	98.88	1514 / 1514	GDX2 NODE_12_length_122750_cov_21.907856	64181..65694	Salmonella-enterica-Typhimurium-14028s	tRNA_selC	15	Y13864
	SPI-4	98.82	26700 / 26698	GDX2 NODE_11_length_144211_cov_25.914029	90844..117534	Salmonella-enterica-Choleraesuis-SC_B67	ssb-soxSR	17	NC_006905
	SPI-5	99	9069 / 9069	GDX2 NODE_1_length_1355291_cov_22.116592	1093817..1102881	Salmonella-Typhimurium-LT2	tRNA-serT	18	NC_003197
	SPI-6	99.83	5769 / 5779	GDX2 NODE_3_length_400944_cov_24.753127	165895..171673	Salmonella-enterica-Enteritidis-	tRNA-pheV	24	AF376036
	SPI-9	98.47	12647 / 15696	GDX2 NODE_6_length_229887_cov_24.180292	29552..42195	Salmonella-Typhi-CT18	Not_published	22	NC_003198
GDX96	C63PI	99.05	4000 / 4000	GDX96 NODE_6_length_229795_cov_19.850323	136877..140876	Salmonella-enterica-Typhimurium-SL1344	fhlA	1	AF128999
	CS54_island	98.05	21477 / 25252	GDX96 NODE_5_length_400863_cov_21.731030	283772..305230	Salmonella-enterica-Typhimurium-ATCC_14028	xseA-yfgK	29	AF140550
	putative protein (ssaD)	100	330 / 330	GDX96 NODE_1_length_817345_cov_17.023193	439076..439405	Salmonella-enterica-Enteritidis-CMCC50041		26	JQ071613
	SPI-1	99.67	2705 / 2705	GDX96 NODE_6_length_229795_cov_19.850323	141452..144156	Salmonella-enterica-Typhimurium-SL1344	fhlA/mutS	5	AF148689
	SPI-1	99.77	439 / 440	GDX96 NODE_6_length_229795_cov_19.850323	146807..147245	Salmonella-enterica-Gallinarum-SGB_1	Not_published	5	AY956822
	SPI-1	99.77	430 / 430	GDX96 NODE_6_length_229795_cov_19.850323	148916..149345	Salmonella-enterica-Gallinarum-SGE_2	Not_published	5	AY956823
	SPI-1	99.79	470 / 470	GDX96 NODE_6_length_229795_cov_19.850323	157624..158093	Salmonella-enterica-Gallinarum-SGB_4	Not_published	5	AY956824
	SPI-1	100	415 / 415	GDX96 NODE_6_length_229795_cov_19.850323	169411..169825	Salmonella-enterica-Gallinarum-SGB_8	Not_published	5	AY956825
	SPI-1	98.07	259 / 257	GDX96 NODE_6_length_229795_cov_19.850323	170705..170963	Salmonella-enterica-Typhimurium-J4STEHO		27	JN982040
	SPI-1	98.42	3155 / 3141	GDX96 NODE_6_length_229795_cov_19.850323	180644..183796	Salmonella-enterica-Typhimurium-SL1344	fhlA/mutS	5	U16303
	SPI-10	99.28	553 / 554	GDX96 NODE_25_length_4826_cov_8.232603	3995..4546	Salmonella-enterica-Gallinarium-SGE_3	Not_published	28	AY956839
	SPI-11	98.71	6498 / 15686	GDX96 NODE_1_length_817345_cov_17.023193	590088..596573	Salmonella-enterica-Choleraesuis-SC_B67	Gifsy-1_prophage	7	NC_006905
	SPI-12	97.23	5447 / 11075	GDX96 NODE_10_length_165904_cov_21.983122	160461..165903	Salmonella-enterica-Choleraesuis-SC_B67	tRNA-pro	8	NC_006905
	SPI-12	98.26	4029 / 11075	GDX96 NODE_24_length_6267_cov_28.292020	1..4029	Salmonella-enterica-Choleraesuis-SC_B67	tRNA-pro	8	NC_006905
	SPI-13	99.11	338 / 338	GDX96 NODE_4_length_401055_cov_20.673176	170315..170652	Salmonella-enterica-Gallinarum-SGD_3	tRNA-pheV	9	AY956832
	SPI-13	100	341 / 341	GDX96 NODE_4_length_401055_cov_20.673176	167896..168236	Salmonella-enterica-Gallinarum-SGA_10	tRNA-pheV	10	AY956834
	SPI-14	100	501 / 501	GDX96 NODE_2_length_537906_cov_20.007548	443927..444427	Salmonella-enterica-Gallinarum-SGA_8	Not_published	12	AY956835
	SPI-14	99.77	441 / 441	GDX96 NODE_2_length_537906_cov_20.007548	438405..438845	Salmonella-enterica-Gallinarum-SGC_8	Not_published	13	AY956836
	SPI-2	99.69	637 / 637	GDX96 NODE_1_length_817345_cov_17.023193	424557..425193	Salmonella-enterica-Gallinarum-SGB_10	tRNA-valV	14	AY956826
	SPI-2	99.84	642 / 642	GDX96 NODE_1_length_817345_cov_17.023193	431862..432503	Salmonella-enterica-Gallinarum-SGC_2	tRNA-valV	14	AY956827
	SPI-2	100	395 / 396	GDX96 NODE_1_length_817345_cov_17.023193	427476..427870	Salmonella-enterica-Gallinarum-SGC_9	tRNA-valV	14	AY956828
	SPI-2	99.76	425 / 425	GDX96 NODE_1_length_817345_cov_17.023193	434104..434528	Salmonella-enterica-Gallinarum-SGH_1	tRNA-valV	14	AY956829
	SPI-2	98.9	547 / 547	GDX96 NODE_1_length_817345_cov_17.023193	444058..444604	Salmonella-enterica-Gallinarum-SGD_8	tRNA-valV	14	AY956830
	SPI-2	100	384 / 384	GDX96 NODE_1_length_817345_cov_17.023193	441760..442143	Salmonella-enterica-Paratyphi_A-Spa11		23	JN673269
	SPI-2	98.99	1872 / 5484	GDX96 NODE_1_length_817345_cov_17.023193	418626..420492	Salmonella-enterica-Typhimurium-LT2	tRNA-valV	14	X99944
	SPI-2	98.9	4634 / 4631	GDX96 NODE_1_length_817345_cov_17.023193	457929..462557	Salmonella-enterica-Typhimurium-LT2	tRNA-valV	14	X99945
	SPI-2	99.2	1252 / 1252	GDX96 NODE_1_length_817345_cov_17.023193	444933..446184	Salmonella-enterica-Typhimurium-	tRNA-valV	14	Z95891
	SPI-3	97.97	738 / 738	GDX96 NODE_13_length_122750_cov_18.424570	81622..82351	Salmonella-enterica-Typhimurium-14028s	tRNA_selC	15	AJ000509
	SPI-3	99.15	3993 / 12819	GDX96 NODE_13_length_122750_cov_18.424570	77118..81110	Salmonella-enterica-Choleraesuis-SC_B67	tRNA-selC	15	NC_006905
	SPI-3	98.88	1514 / 1514	GDX96 NODE_13_length_122750_cov_18.424570	64181..65694	Salmonella-enterica-Typhimurium-14028s	tRNA_selC	15	Y13864
	SPI-4	98.82	26700 / 26698	GDX96 NODE_12_length_144442_cov_21.532086	91076..117766	Salmonella-enterica-Choleraesuis-SC_B67	ssb-soxSR	17	NC_006905
	SPI-5	99	9069 / 9069	GDX96 NODE_2_length_537906_cov_20.007548	276432..285496	Salmonella-Typhimurium-LT2	tRNA-serT	18	NC_003197
	SPI-6	99.83	5769 / 5779	GDX96 NODE_4_length_401055_cov_20.673176	166006..171784	Salmonella-enterica-Enteritidis-	tRNA-pheV	24	AF376036
	SPI-9	98.47	12647 / 15696	GDX96 NODE_6_length_229795_cov_19.850323	29552..42195	Salmonella-Typhi-CT18	Not_published	22	NC_003198
GDX-03965-17	C63PI	99.05	4000 / 4000	GDX-03965-17 NODE_5_length_229795_cov_19.187231	88920..92919	Salmonella-enterica-Typhimurium-SL1344	fhlA	1	AF128999
	CS54_island	98.14	14889 / 25252	GDX-03965-17 NODE_2_length_401016_cov_20.235571	290501..305383	Salmonella-enterica-Typhimurium-ATCC_14028	xseA-yfgK	29	AF140550
	putative protein (ssaD)	100	330 / 330	GDX-03965-17 NODE_1_length_899694_cov_18.216509	259805..260134	Salmonella-enterica-Enteritidis-CMCC50041		26	JQ071613
	SPI-1	99.67	2705 / 2705	GDX-03965-17 NODE_5_length_229795_cov_19.187231	85640..88344	Salmonella-enterica-Typhimurium-SL1344	fhlA/mutS	5	AF148689
	SPI-1	99.77	439 / 440	GDX-03965-17 NODE_5_length_229795_cov_19.187231	82551..82989	Salmonella-enterica-Gallinarum-SGB_1	Not_published	5	AY956822
	SPI-1	99.77	430 / 430	GDX-03965-17 NODE_5_length_229795_cov_19.187231	80451..80880	Salmonella-enterica-Gallinarum-SGE_2	Not_published	5	AY956823
	SPI-1	99.79	470 / 470	GDX-03965-17 NODE_5_length_229795_cov_19.187231	71703..72172	Salmonella-enterica-Gallinarum-SGB_4	Not_published	5	AY956824
	SPI-1	100	415 / 415	GDX-03965-17 NODE_5_length_229795_cov_19.187231	59971..60385	Salmonella-enterica-Gallinarum-SGB_8	Not_published	5	AY956825
	SPI-1	98.07	259 / 257	GDX-03965-17 NODE_5_length_229795_cov_19.187231	58833..59091	Salmonella-enterica-Typhimurium-J4STEHO		27	JN982040
	SPI-1	98.42	3155 / 3141	GDX-03965-17 NODE_5_length_229795_cov_19.187231	46000..49152	Salmonella-enterica-Typhimurium-SL1344	fhlA/mutS	5	U16303
	SPI-10	99.28	553 / 554	GDX-03965-17 NODE_23_length_62771_cov_15.971186	27982..28533	Salmonella-enterica-Gallinarium-SGE_3	Not_published	28	AY956839
	SPI-11	98.71	6498 / 15686	GDX-03965-17 NODE_1_length_899694_cov_18.216509	102637..109122	Salmonella-enterica-Choleraesuis-SC_B67	Gifsy-1_prophage	7	NC_006905
	SPI-12	98.26	4029 / 11075	GDX-03965-17 NODE_39_length_6267_cov_25.356026	1..4029	Salmonella-enterica-Choleraesuis-SC_B67	tRNA-pro	8	NC_006905
	SPI-12	97.23	5447 / 11075	GDX-03965-17 NODE_8_length_165848_cov_19.725038	160405..165847	Salmonella-enterica-Choleraesuis-SC_B67	tRNA-pro	8	NC_006905
	SPI-13	99.11	338 / 338	GDX-03965-17 NODE_12_length_140344_cov_20.302681	67798..68135	Salmonella-enterica-Gallinarum-SGD_3	tRNA-pheV	9	AY956832
	SPI-13	100	341 / 341	GDX-03965-17 NODE_12_length_140344_cov_20.302681	65379..65719	Salmonella-enterica-Gallinarum-SGA_10	tRNA-pheV	10	AY956834
	SPI-14	100	501 / 501	GDX-03965-17 NODE_4_length_244657_cov_19.655179	243484..243984	Salmonella-enterica-Gallinarum-SGA_8	Not_published	12	AY956835
	SPI-14	99.77	441 / 441	GDX-03965-17 NODE_4_length_244657_cov_19.655179	237962..238402	Salmonella-enterica-Gallinarum-SGC_8	Not_published	13	AY956836
	SPI-2	99.69	637 / 637	GDX-03965-17 NODE_1_length_899694_cov_18.216509	274017..274653	Salmonella-enterica-Gallinarum-SGB_10	tRNA-valV	14	AY956826
	SPI-2	99.84	642 / 642	GDX-03965-17 NODE_1_length_899694_cov_18.216509	266707..267348	Salmonella-enterica-Gallinarum-SGC_2	tRNA-valV	14	AY956827
	SPI-2	100	395 / 396	GDX-03965-17 NODE_1_length_899694_cov_18.216509	271340..271734	Salmonella-enterica-Gallinarum-SGC_9	tRNA-valV	14	AY956828
	SPI-2	99.76	425 / 425	GDX-03965-17 NODE_1_length_899694_cov_18.216509	264682..265106	Salmonella-enterica-Gallinarum-SGH_1	tRNA-valV	14	AY956829
	SPI-2	98.9	547 / 547	GDX-03965-17 NODE_1_length_899694_cov_18.216509	254606..255152	Salmonella-enterica-Gallinarum-SGD_8	tRNA-valV	14	AY956830
	SPI-2	100	384 / 384	GDX-03965-17 NODE_1_length_899694_cov_18.216509	257067..257450	Salmonella-enterica-Paratyphi_A-Spa11		23	JN673269
	SPI-2	98.99	1872 / 5484	GDX-03965-17 NODE_1_length_899694_cov_18.216509	278718..280584	Salmonella-enterica-Typhimurium-LT2	tRNA-valV	14	X99944
	SPI-2	98.9	4634 / 4631	GDX-03965-17 NODE_1_length_899694_cov_18.216509	236653..241281	Salmonella-enterica-Typhimurium-LT2	tRNA-valV	14	X99945
	SPI-2	99.2	1252 / 1252	GDX-03965-17 NODE_1_length_899694_cov_18.216509	253026..254277	Salmonella-enterica-Typhimurium-	tRNA-valV	14	Z95891
	SPI-3	97.97	738 / 738	GDX-03965-17 NODE_14_length_122750_cov_19.009550	40400..41129	Salmonella-enterica-Typhimurium-14028s	tRNA_selC	15	AJ000509
	SPI-3	99.15	3993 / 12819	GDX-03965-17 NODE_14_length_122750_cov_19.009550	41641..45633	Salmonella-enterica-Choleraesuis-SC_B67	tRNA-selC	15	NC_006905
	SPI-3	98.88	1514 / 1514	GDX-03965-17 NODE_14_length_122750_cov_19.009550	57057..58570	Salmonella-enterica-Typhimurium-14028s	tRNA_selC	15	Y13864
	SPI-4	98.82	26700 / 26698	GDX-03965-17 NODE_11_length_144223_cov_20.217078	90844..117534	Salmonella-enterica-Choleraesuis-SC_B67	ssb-soxSR	17	NC_006905
	SPI-5	99	9069 / 9069	GDX-03965-17 NODE_4_length_244657_cov_19.655179	75989..85053	Salmonella-Typhimurium-LT2	tRNA-serT	18	NC_003197
	SPI-6	99.83	5769 / 5779	GDX-03965-17 NODE_12_length_140344_cov_20.302681	63489..69267	Salmonella-enterica-Enteritidis-	tRNA-pheV	24	AF376036
	SPI-9	98.47	12647 / 15696	GDX-03965-17 NODE_5_length_229795_cov_19.187231	187601..200244	Salmonella-Typhi-CT18	Not_published	22	NC_003198
GDX-03399-17	C63PI	99.05	4000 / 4000	GDX-03399-17 NODE_9_length_132567_cov_17.046987	39555..43554	Salmonella-enterica-Typhimurium-SL1344	fhlA	1	AF128999
	CS54_island	98.07	13526 / 25252	GDX-03399-17 NODE_3_length_261611_cov_18.772537	248091..261611	Salmonella-enterica-Typhimurium-ATCC_14028	xseA-yfgK	29	AF140550
	putative protein (ssaD)	100	330 / 330	GDX-03399-17 NODE_1_length_574207_cov_16.145192	184047..184376	Salmonella-enterica-Enteritidis-CMCC50041		26	JQ071613
	SPI-1	99.67	2705 / 2705	GDX-03399-17 NODE_9_length_132567_cov_17.046987	44130..46834	Salmonella-enterica-Typhimurium-SL1344	fhlA/mutS	5	AF148689
	SPI-1	99.77	439 / 440	GDX-03399-17 NODE_9_length_132567_cov_17.046987	49485..49923	Salmonella-enterica-Gallinarum-SGB_1	Not_published	5	AY956822
	SPI-1	99.77	430 / 430	GDX-03399-17 NODE_9_length_132567_cov_17.046987	51594..52023	Salmonella-enterica-Gallinarum-SGE_2	Not_published	5	AY956823
	SPI-1	99.79	470 / 470	GDX-03399-17 NODE_9_length_132567_cov_17.046987	60302..60771	Salmonella-enterica-Gallinarum-SGB_4	Not_published	5	AY956824
	SPI-1	100	415 / 415	GDX-03399-17 NODE_9_length_132567_cov_17.046987	72089..72503	Salmonella-enterica-Gallinarum-SGB_8	Not_published	5	AY956825
	SPI-1	98.07	259 / 257	GDX-03399-17 NODE_9_length_132567_cov_17.046987	73383..73641	Salmonella-enterica-Typhimurium-J4STEHO		27	JN982040
	SPI-1	98.42	3155 / 3141	GDX-03399-17 NODE_9_length_132567_cov_17.046987	83322..86474	Salmonella-enterica-Typhimurium-SL1344	fhlA/mutS	5	U16303
	SPI-10	99.28	553 / 554	GDX-03399-17 NODE_53_length_9911_cov_10.812960	2668..3219	Salmonella-enterica-Gallinarium-SGE_3	Not_published	28	AY956839
	SPI-11	98.71	6498 / 15686	GDX-03399-17 NODE_1_length_574207_cov_16.145192	26879..33364	Salmonella-enterica-Choleraesuis-SC_B67	Gifsy-1_prophage	7	NC_006905
	SPI-12	97.23	5447 / 11075	GDX-03399-17 NODE_7_length_165848_cov_18.246432	160405..165847	Salmonella-enterica-Choleraesuis-SC_B67	tRNA-pro	8	NC_006905
	SPI-12	98.26	4029 / 11075	GDX-03399-17 NODE_54_length_6267_cov_23.940717	1..4029	Salmonella-enterica-Choleraesuis-SC_B67	tRNA-pro	8	NC_006905
	SPI-13	99.11	338 / 338	GDX-03399-17 NODE_12_length_112391_cov_18.946056	44207..44544	Salmonella-enterica-Gallinarum-SGD_3	tRNA-pheV	9	AY956832
	SPI-13	100	341 / 341	GDX-03399-17 NODE_12_length_112391_cov_18.946056	46623..46963	Salmonella-enterica-Gallinarum-SGA_10	tRNA-pheV	10	AY956834
	SPI-14	100	501 / 501	GDX-03399-17 NODE_10_length_121031_cov_18.336788	27052..27552	Salmonella-enterica-Gallinarum-SGA_8	Not_published	12	AY956835
	SPI-14	99.77	441 / 441	GDX-03399-17 NODE_10_length_121031_cov_18.336788	21530..21970	Salmonella-enterica-Gallinarum-SGC_8	Not_published	13	AY956836
	SPI-2	99.69	637 / 637	GDX-03399-17 NODE_1_length_574207_cov_16.145192	198259..198895	Salmonella-enterica-Gallinarum-SGB_10	tRNA-valV	14	AY956826
	SPI-2	99.84	642 / 642	GDX-03399-17 NODE_1_length_574207_cov_16.145192	190949..191590	Salmonella-enterica-Gallinarum-SGC_2	tRNA-valV	14	AY956827
	SPI-2	100	395 / 396	GDX-03399-17 NODE_1_length_574207_cov_16.145192	195582..195976	Salmonella-enterica-Gallinarum-SGC_9	tRNA-valV	14	AY956828
	SPI-2	99.76	425 / 425	GDX-03399-17 NODE_1_length_574207_cov_16.145192	188924..189348	Salmonella-enterica-Gallinarum-SGH_1	tRNA-valV	14	AY956829
	SPI-2	98.9	547 / 547	GDX-03399-17 NODE_1_length_574207_cov_16.145192	178848..179394	Salmonella-enterica-Gallinarum-SGD_8	tRNA-valV	14	AY956830
	SPI-2	100	384 / 384	GDX-03399-17 NODE_1_length_574207_cov_16.145192	181309..181692	Salmonella-enterica-Paratyphi_A-Spa11		23	JN673269
	SPI-2	98.99	1872 / 5484	GDX-03399-17 NODE_1_length_574207_cov_16.145192	202960..204826	Salmonella-enterica-Typhimurium-LT2	tRNA-valV	14	X99944
	SPI-2	98.9	4634 / 4631	GDX-03399-17 NODE_1_length_574207_cov_16.145192	160895..165523	Salmonella-enterica-Typhimurium-LT2	tRNA-valV	14	X99945
	SPI-2	99.2	1252 / 1252	GDX-03399-17 NODE_1_length_574207_cov_16.145192	177268..178519	Salmonella-enterica-Typhimurium-	tRNA-valV	14	Z95891
	SPI-3	97.97	738 / 738	GDX-03399-17 NODE_19_length_90174_cov_17.365498	49046..49775	Salmonella-enterica-Typhimurium-14028s	tRNA_selC	15	AJ000509
	SPI-3	99.15	3993 / 12819	GDX-03399-17 NODE_19_length_90174_cov_17.365498	44542..48534	Salmonella-enterica-Choleraesuis-SC_B67	tRNA-selC	15	NC_006905
	SPI-3	98.88	1514 / 1514	GDX-03399-17 NODE_19_length_90174_cov_17.365498	31605..33118	Salmonella-enterica-Typhimurium-14028s	tRNA_selC	15	Y13864
	SPI-4	98.69	21401 / 23411	GDX-03399-17 NODE_22_length_84452_cov_18.351616	63054..84452	Salmonella-Typhimurium-LT2	ssb/soxSR	17	NC_003197
	SPI-5	99	9069 / 9069	GDX-03399-17 NODE_2_length_273645_cov_17.936454	131319..140383	Salmonella-Typhimurium-LT2	tRNA-serT	18	NC_003197
	SPI-6	99.83	5769 / 5779	GDX-03399-17 NODE_12_length_112391_cov_18.946056	43075..48853	Salmonella-enterica-Enteritidis-	tRNA-pheV	24	AF376036
	SPI-9	98.47	12647 / 15696	GDX-03399-17 NODE_26_length_71767_cov_18.019444	4053..16696	Salmonella-Typhi-CT18	Not_published	22	NC_003198
SA68	C63PI	99.02	4000 / 4000	SA68 serovar Gallinarum str. SA68	2880698..2884696	Salmonella-enterica-Typhimurium-SL1344	fhlA	1	AF128999
	CS54_island	97.8	25266 / 25252	SA68 serovar Gallinarum str. SA68	2617973..2643157	Salmonella-enterica-Typhimurium-ATCC_14028	xseA-yfgK	29	AF140550
	putative protein (ssaD)	100	330 / 330	SA68 serovar Gallinarum str. SA68	1785388..1785717	Salmonella-enterica-Enteritidis-CMCC50041		26	JQ071613
	SPI-1	99.56	2705 / 2705	SA68 serovar Gallinarum str. SA68	2885272..2887973	Salmonella-enterica-Typhimurium-SL1344	fhlA/mutS	5	AF148689
	SPI-1	99.77	439 / 440	SA68 serovar Gallinarum str. SA68	2890623..2891061	Salmonella-enterica-Gallinarum-SGB_1	Not_published	5	AY956822
	SPI-1	99.77	430 / 430	SA68 serovar Gallinarum str. SA68	2892732..2893161	Salmonella-enterica-Gallinarum-SGE_2	Not_published	5	AY956823
	SPI-1	99.79	470 / 470	SA68 serovar Gallinarum str. SA68	2901439..2901908	Salmonella-enterica-Gallinarum-SGB_4	Not_published	5	AY956824
	SPI-1	100	415 / 415	SA68 serovar Gallinarum str. SA68	2913222..2913636	Salmonella-enterica-Gallinarum-SGB_8	Not_published	5	AY956825
	SPI-1	98.07	259 / 257	SA68 serovar Gallinarum str. SA68	2914516..2914774	Salmonella-enterica-Typhimurium-J4STEHO		27	JN982040
	SPI-1	98.47	3144 / 3141	SA68 serovar Gallinarum str. SA68	2924454..2927595	Salmonella-enterica-Typhimurium-SL1344	fhlA/mutS	5	U16303
	SPI-10	99.28	553 / 554	SA68 serovar Gallinarum str. SA68	4550674..4551225	Salmonella-enterica-Gallinarium-SGE_3	Not_published	28	AY956839
	SPI-11	98.21	9092 / 15686	SA68 serovar Gallinarum str. SA68	1936368..1945442	Salmonella-enterica-Choleraesuis-SC_B67	Gifsy-1_prophage	7	NC_006905
	SPI-12	98.1	4053 / 11075	SA68 serovar Gallinarum str. SA68	3806854..3810903	Salmonella-enterica-Choleraesuis-SC_B67	tRNA-pro	8	NC_006905
	SPI-12	97.64	9350 / 11075	SA68 serovar Gallinarum str. SA68	2326352..2335695	Salmonella-enterica-Choleraesuis-SC_B67	tRNA-pro	8	NC_006905
	SPI-13	99.11	338 / 338	SA68 serovar Gallinarum str. SA68	3143997..3144334	Salmonella-enterica-Gallinarum-SGD_3	tRNA-pheV	9	AY956832
	SPI-13	99.75	404 / 404	SA68 serovar Gallinarum str. SA68	3143287..3143690	Salmonella-enterica-Gallinarum-SGG_1	tRNA-pheV	11	AY956833
	SPI-13	99.71	341 / 341	SA68 serovar Gallinarum str. SA68	3141582..3141921	Salmonella-enterica-Gallinarum-SGA_10	tRNA-pheV	10	AY956834
	SPI-14	100	501 / 501	SA68 serovar Gallinarum str. SA68	903275..903775	Salmonella-enterica-Gallinarum-SGA_8	Not_published	12	AY956835
	SPI-14	99.77	441 / 441	SA68 serovar Gallinarum str. SA68	908856..909296	Salmonella-enterica-Gallinarum-SGC_8	Not_published	13	AY956836
	SPI-2	99.69	637 / 637	SA68 serovar Gallinarum str. SA68	1770875..1771511	Salmonella-enterica-Gallinarum-SGB_10	tRNA-valV	14	AY956826
	SPI-2	99.69	642 / 642	SA68 serovar Gallinarum str. SA68	1778175..1778816	Salmonella-enterica-Gallinarum-SGC_2	tRNA-valV	14	AY956827
	SPI-2	100	395 / 396	SA68 serovar Gallinarum str. SA68	1773792..1774186	Salmonella-enterica-Gallinarum-SGC_9	tRNA-valV	14	AY956828
	SPI-2	99.76	425 / 425	SA68 serovar Gallinarum str. SA68	1780417..1780841	Salmonella-enterica-Gallinarum-SGH_1	tRNA-valV	14	AY956829
	SPI-2	98.9	547 / 547	SA68 serovar Gallinarum str. SA68	1790369..1790915	Salmonella-enterica-Gallinarum-SGD_8	tRNA-valV	14	AY956830
	SPI-2	100	384 / 384	SA68 serovar Gallinarum str. SA68	1788072..1788455	Salmonella-enterica-Paratyphi_A-Spa11		23	JN673269
	SPI-2	98.99	1872 / 5484	SA68 serovar Gallinarum str. SA68	1764945..1766811	Salmonella-enterica-Typhimurium-LT2	tRNA-valV	14	X99944
	SPI-2	98.81	4634 / 4631	SA68 serovar Gallinarum str. SA68	1804233..1808858	Salmonella-enterica-Typhimurium-LT2	tRNA-valV	14	X99945
	SPI-2	99.2	1252 / 1252	SA68 serovar Gallinarum str. SA68	1791243..1792494	Salmonella-enterica-Typhimurium-	tRNA-valV	14	Z95891
	SPI-3	97.97	738 / 738	SA68 serovar Gallinarum str. SA68	3851157..3851886	Salmonella-enterica-Typhimurium-14028s	tRNA_selC	15	AJ000509
	SPI-3	99.12	3993 / 12819	SA68 serovar Gallinarum str. SA68	3852398..3856389	Salmonella-enterica-Choleraesuis-SC_B67	tRNA-selC	15	NC_006905
	SPI-3	98.88	1514 / 1514	SA68 serovar Gallinarum str. SA68	3867813..3869326	Salmonella-enterica-Typhimurium-14028s	tRNA_selC	15	Y13864
	SPI-4	98.82	26700 / 26698	SA68 serovar Gallinarum str. SA68	4311230..4337917	Salmonella-enterica-Choleraesuis-SC_B67	ssb-soxSR	17	NC_006905
	SPI-5	99	9069 / 9069	SA68 serovar Gallinarum str. SA68	1062175..1071239	Salmonella-Typhimurium-LT2	tRNA-serT	18	NC_003197
	SPI-6	99.71	5762 / 5779	SA68 serovar Gallinarum str. SA68	3139692..4398675	Salmonella-enterica-Enteritidis-	tRNA-pheV	24	AF376036
	SPI-9	98.45	12647 / 15696	SA68 serovar Gallinarum str. SA68	2773403..2786043	Salmonella-Typhi-CT18	Not_published	22	NC_003198
4295_02	CS54_island	98.08	21276 / 25252	4295_02 NODE_13_length_116975_cov_7.615500	95718..116975	Salmonella-enterica-Typhimurium-ATCC_14028	xseA-yfgK	29	AF140550
	putative protein (ssaD)	100	330 / 330	4295_02 NODE_1_length_1163734_cov_7.874792	268600..268929	Salmonella-enterica-Enteritidis-CMCC50041		26	JQ071613
	SPI-10	99.28	553 / 554	4295_02 NODE_2_length_472520_cov_8.629925	169853..170404	Salmonella-enterica-Gallinarium-SGE_3	Not_published	28	AY956839
	SPI-11	98.23	9092 / 15686	4295_02 NODE_1_length_1163734_cov_7.874792	108831..117907	Salmonella-enterica-Choleraesuis-SC_B67	Gifsy-1_prophage	7	NC_006905
	SPI-12	98.26	4029 / 11075	4295_02 NODE_26_length_6267_cov_8.484202	1..4029	Salmonella-enterica-Choleraesuis-SC_B67	tRNA-pro	8	NC_006905
	SPI-12	97.47	5446 / 11075	4295_02 NODE_5_length_261262_cov_7.871296	255820..261261	Salmonella-enterica-Choleraesuis-SC_B67	tRNA-pro	8	NC_006905
	SPI-13	99.71	340 / 341	4295_02 NODE_8_length_182853_cov_8.285181	168043..168383	Salmonella-enterica-Gallinarum-SGD_3	tRNA-pheV	9	AY956832
	SPI-13	99.11	335 / 338	4295_02 NODE_8_length_182853_cov_8.285182	170462..170799	Salmonella-enterica-Gallinarum-SGA_10	tRNA-pheV	10	AY956834
	SPI-14	100	501 / 501	4295_02 NODE_1_length_1163734_cov_7.874792	1069755..1070255	Salmonella-enterica-Gallinarum-SGA_8	Not_published	12	AY956835
	SPI-14	99.77	441 / 441	4295_02 NODE_1_length_1163734_cov_7.874792	1064233..1064673	Salmonella-enterica-Gallinarum-SGC_8	Not_published	13	AY956836
	SPI-2	99.69	637 / 637	4295_02 NODE_1_length_1163734_cov_7.874792	282812..283448	Salmonella-enterica-Gallinarum-SGB_10	tRNA-valV	14	AY956826
	SPI-2	99.84	642 / 642	4295_02 NODE_1_length_1163734_cov_7.874792	275502..276143	Salmonella-enterica-Gallinarum-SGC_2	tRNA-valV	14	AY956827
	SPI-2	100	395 / 396	4295_02 NODE_1_length_1163734_cov_7.874792	280135..280529	Salmonella-enterica-Gallinarum-SGC_9	tRNA-valV	14	AY956828
	SPI-2	99.76	425 / 425	4295_02 NODE_1_length_1163734_cov_7.874792	273477..273901	Salmonella-enterica-Gallinarum-SGH_1	tRNA-valV	14	AY956829
	SPI-2	98.9	547 / 547	4295_02 NODE_1_length_1163734_cov_7.874792	263401..263947	Salmonella-enterica-Gallinarum-SGD_8	tRNA-valV	14	AY956830
	SPI-2	100	384 / 384	4295_02 NODE_1_length_1163734_cov_7.874792	265862..266245	Salmonella-enterica-Paratyphi_A-Spa11		23	JN673269
	SPI-2	98.99	1872 / 5484	4295_02 NODE_1_length_1163734_cov_7.874792	287513..289379	Salmonella-enterica-Typhimurium-LT2	tRNA-valV	14	X99944
	SPI-2	98.9	4634 / 4631	4295_02 NODE_1_length_1163734_cov_7.874792	245448..250076	Salmonella-enterica-Typhimurium-LT2	tRNA-valV	14	X99945
	SPI-2	99.2	1252 / 1252	4295_02 NODE_1_length_1163734_cov_7.874792	261821..263072	Salmonella-enterica-Typhimurium-	tRNA-valV	14	Z95891
	SPI-3	97.97	738 / 738	4295_02 NODE_12_length_122767_cov_8.505292	81623..82352	Salmonella-enterica-Typhimurium-14028s	tRNA_selC	15	AJ000509
	SPI-3	99.15	3993 / 12819	4295_02 NODE_12_length_122767_cov_8.505292	77119..81111	Salmonella-enterica-Choleraesuis-SC_B67	tRNA-selC	15	NC_006905
	SPI-3	98.88	1514 / 1514	4295_02 NODE_12_length_122767_cov_8.505292	64182..65695	Salmonella-enterica-Typhimurium-14028s	tRNA_selC	15	Y13864
	SPI-4	98.84	26700 / 26698	4295_02 NODE_2_length_472520_cov_8.629925	383231..409921	Salmonella-enterica-Choleraesuis-SC_B67	ssb-soxSR	17	NC_006905
	SPI-5	99	9069 / 9069	4295_02 NODE_1_length_1163734_cov_7.874792	902260..911324	Salmonella-Typhimurium-LT2	tRNA-serT	18	NC_003197
	SPI-6	99.81	5779 / 5780	4295_02 NODE_8_length_182853_cov_8.285181	166153..171931	Salmonella-enterica-Enteritidis-	tRNA-pheV	24	AF376036
	SPI-9	98.41	12647 / 15696	4295_02 NODE_11_length_141645_cov_7.835993	124955..137590	Salmonella-Typhi-CT18	Not_published	22	NC_003198
287_91	C63PI	99.05	4000 / 4000	287_91 NC_011274.1 serovar Gallinarum str. 287/91	2881523..2885522	Salmonella-enterica-Typhimurium-SL1344	fhlA	1	AF128999
	CS54_island	97.82	25266 / 25252	287_91 NC_011274.1 serovar Gallinarum str. 287/91	2618719..2643910	Salmonella-enterica-Typhimurium-ATCC_14028	xseA-yfgK	29	AF140550
	putative protein (ssaD)	100	330 / 330	287_91 NC_011274.1 serovar Gallinarum str. 287/91	1785914..1786243	Salmonella-enterica-Enteritidis-CMCC50041		26	JQ071613
	SPI-1	99.67	2705 / 2705	287_91 NC_011274.1 serovar Gallinarum str. 287/91	2886098..2888802	Salmonella-enterica-Typhimurium-SL1344	fhlA/mutS	5	AF148689
	SPI-1	99.77	439 / 440	287_91 NC_011274.1 serovar Gallinarum str. 287/91	2891453..2891891	Salmonella-enterica-Gallinarum-SGB_1	Not_published	5	AY956822
	SPI-1	99.53	430 / 430	287_91 NC_011274.1 serovar Gallinarum str. 287/91	2893562..2893991	Salmonella-enterica-Gallinarum-SGE_2	Not_published	5	AY956823
	SPI-1	99.79	470 / 470	287_91 NC_011274.1 serovar Gallinarum str. 287/91	2902270..2902739	Salmonella-enterica-Gallinarum-SGB_4	Not_published	5	AY956824
	SPI-1	100	415 / 415	287_91 NC_011274.1 serovar Gallinarum str. 287/91	2914057..2914471	Salmonella-enterica-Gallinarum-SGB_8	Not_published	5	AY956825
	SPI-1	98.07	259 / 257	287_91 NC_011274.1 serovar Gallinarum str. 287/91	2915351..2915609	Salmonella-enterica-Typhimurium-J4STEHO		27	JN982040
	SPI-1	98.45	3155 / 3141	287_91 NC_011274.1 serovar Gallinarum str. 287/91	2925290..2928442	Salmonella-enterica-Typhimurium-SL1344	fhlA/mutS	5	U16303
	SPI-10	99.28	553 / 554	287_91 NC_011274.1 serovar Gallinarum str. 287/91	4551909..4552460	Salmonella-enterica-Gallinarium-SGE_3	Not_published	28	AY956839
	SPI-11	98.24	9092 / 15686	287_91 NC_011274.1 serovar Gallinarum str. 287/91	1936926..1946002	Salmonella-enterica-Choleraesuis-SC_B67	Gifsy-1_prophage	7	NC_006905
	SPI-12	98.25	4052 / 11075	287_91 NC_011274.1 serovar Gallinarum str. 287/91	3807910..3811961	Salmonella-enterica-Choleraesuis-SC_B67	tRNA-pro	8	NC_006905
	SPI-12	97.67	9350 / 11075	287_91 NC_011274.1 serovar Gallinarum str. 287/91	2327013..2336358	Salmonella-enterica-Choleraesuis-SC_B67	tRNA-pro	8	NC_006905
	SPI-13	99.11	338 / 338	287_91 NC_011274.1 serovar Gallinarum str. 287/91	3144898..3145235	Salmonella-enterica-Gallinarum-SGD_3	tRNA-pheV	9	AY956832
	SPI-13	100	341 / 341	287_91 NC_011274.1 serovar Gallinarum str. 287/91	3142479..3142819	Salmonella-enterica-Gallinarum-SGA_10	tRNA-pheV	10	AY956834
	SPI-14	100	501 / 501	287_91 NC_011274.1 serovar Gallinarum str. 287/91	903522..904022	Salmonella-enterica-Gallinarum-SGA_8	Not_published	12	AY956835
	SPI-14	99.77	441 / 441	287_91 NC_011274.1 serovar Gallinarum str. 287/91	909104..909544	Salmonella-enterica-Gallinarum-SGC_8	Not_published	13	AY956836
	SPI-2	99.69	637 / 637	287_91 NC_011274.1 serovar Gallinarum str. 287/91	1771395..1772031	Salmonella-enterica-Gallinarum-SGB_10	tRNA-valV	14	AY956826
	SPI-2	99.84	642 / 642	287_91 NC_011274.1 serovar Gallinarum str. 287/91	1778700..1779341	Salmonella-enterica-Gallinarum-SGC_2	tRNA-valV	14	AY956827
	SPI-2	100	395 / 396	287_91 NC_011274.1 serovar Gallinarum str. 287/91	1774314..1774708	Salmonella-enterica-Gallinarum-SGC_9	tRNA-valV	14	AY956828
	SPI-2	99.76	425 / 425	287_91 NC_011274.1 serovar Gallinarum str. 287/91	1780942..1781366	Salmonella-enterica-Gallinarum-SGH_1	tRNA-valV	14	AY956829
	SPI-2	98.9	547 / 547	287_91 NC_011274.1 serovar Gallinarum str. 287/91	1790896..1791442	Salmonella-enterica-Gallinarum-SGD_8	tRNA-valV	14	AY956830
	SPI-2	100	384 / 384	287_91 NC_011274.1 serovar Gallinarum str. 287/91	1788598..1788981	Salmonella-enterica-Paratyphi_A-Spa11		23	JN673269
	SPI-2	98.99	1872 / 5484	287_91 NC_011274.1 serovar Gallinarum str. 287/91	1765464..1767330	Salmonella-enterica-Typhimurium-LT2	tRNA-valV	14	X99944
	SPI-2	98.9	4634 / 4631	287_91 NC_011274.1 serovar Gallinarum str. 287/91	1804767..1809395	Salmonella-enterica-Typhimurium-LT2	tRNA-valV	14	X99945
	SPI-2	99.2	1252 / 1252	287_91 NC_011274.1 serovar Gallinarum str. 287/91	1791771..1793022	Salmonella-enterica-Typhimurium-	tRNA-valV	14	Z95891
	SPI-3	97.97	738 / 738	287_91 NC_011274.1 serovar Gallinarum str. 287/91	3852227..3852956	Salmonella-enterica-Typhimurium-14028s	tRNA_selC	15	AJ000509
	SPI-3	99.15	3993 / 12819	287_91 NC_011274.1 serovar Gallinarum str. 287/91	3853468..3857460	Salmonella-enterica-Choleraesuis-SC_B67	tRNA-selC	15	NC_006905
	SPI-3	98.88	1514 / 1514	287_91 NC_011274.1 serovar Gallinarum str. 287/91	3868884..3870397	Salmonella-enterica-Typhimurium-14028s	tRNA_selC	15	Y13864
	SPI-4	98.83	26700 / 26698	287_91 NC_011274.1 serovar Gallinarum str. 287/91	4312413..4339103	Salmonella-enterica-Choleraesuis-SC_B67	ssb-soxSR	17	NC_006905
	SPI-5	99	9069 / 9069	287_91 NC_011274.1 serovar Gallinarum str. 287/91	1062462..1071526	Salmonella-Typhimurium-LT2	tRNA-serT	18	NC_003197
	SPI-6	99.81	5768 / 5779	287_91 NC_011274.1 serovar Gallinarum str. 287/91	3140589..3146367	Salmonella-enterica-Enteritidis-	tRNA-pheV	24	AF376036
	SPI-9	98.47	12647 / 15696	287_91 NC_011274.1 serovar Gallinarum str. 287/91	2774197..2786840	Salmonella-Typhi-CT18	Not_published	22	NC_003198
SG9-1955	C63PI	99.05	4000 / 4000	SG9-1955 CM001153.1 serovar Gallinarum str. 9	2881523..2885522	Salmonella-enterica-Typhimurium-SL1344	fhlA	1	AF128999
	CS54_island	97.82	25266 / 25252	SG9-1955 CM001153.1 serovar Gallinarum str. 9	2618719..2643910	Salmonella-enterica-Typhimurium-ATCC_14028	xseA-yfgK	29	AF140550
	putative protein (ssaD)	100	330 / 330	SG9-1955 CM001153.1 serovar Gallinarum str. 9	1785914..1786243	Salmonella-enterica-Enteritidis-CMCC50041		26	JQ071613
	SPI-1	99.67	2705 / 2705	SG9-1955 CM001153.1 serovar Gallinarum str. 9	2886098..2888802	Salmonella-enterica-Typhimurium-SL1344	fhlA/mutS	5	AF148689
	SPI-1	99.77	439 / 440	SG9-1955 CM001153.1 serovar Gallinarum str. 9	2891453..2891891	Salmonella-enterica-Gallinarum-SGB_1	Not_published	5	AY956822
	SPI-1	99.77	430 / 430	SG9-1955 CM001153.1 serovar Gallinarum str. 9	2893562..2893991	Salmonella-enterica-Gallinarum-SGE_2	Not_published	5	AY956823
	SPI-1	99.79	470 / 470	SG9-1955 CM001153.1 serovar Gallinarum str. 9	2902270..2902739	Salmonella-enterica-Gallinarum-SGB_4	Not_published	5	AY956824
	SPI-1	100	415 / 415	SG9-1955 CM001153.1 serovar Gallinarum str. 9	2914057..2914471	Salmonella-enterica-Gallinarum-SGB_8	Not_published	5	AY956825
	SPI-1	98.07	259 / 257	SG9-1955 CM001153.1 serovar Gallinarum str. 9	2915351..2915609	Salmonella-enterica-Typhimurium-J4STEHO		27	JN982040
	SPI-1	98.45	3155 / 3141	SG9-1955 CM001153.1 serovar Gallinarum str. 9	2925290..2928442	Salmonella-enterica-Typhimurium-SL1344	fhlA/mutS	5	U16303
	SPI-10	99.28	553 / 554	SG9-1955 CM001153.1 serovar Gallinarum str. 9	4551910..4552461	Salmonella-enterica-Gallinarium-SGE_3	Not_published	28	AY956839
	SPI-11	98.24	9092 / 15686	SG9-1955 CM001153.1 serovar Gallinarum str. 9	1936927..1946003	Salmonella-enterica-Choleraesuis-SC_B67	Gifsy-1_prophage	7	NC_006905
	SPI-12	97.68	9350 / 11075	SG9-1955 CM001153.1 serovar Gallinarum str. 9	2327014..2336359	Salmonella-enterica-Choleraesuis-SC_B67	tRNA-pro	8	NC_006905
	SPI-12	98.25	4052 / 11075	SG9-1955 CM001153.1 serovar Gallinarum str. 9	3807911..3811962	Salmonella-enterica-Choleraesuis-SC_B67	tRNA-pro	8	NC_006905
	SPI-13	99.11	338 / 338	SG9-1955 CM001153.1 serovar Gallinarum str. 9	3144897..3145234	Salmonella-enterica-Gallinarum-SGD_3	tRNA-pheV	9	AY956832
	SPI-13	100	341 / 341	SG9-1955 CM001153.1 serovar Gallinarum str. 9	3142478..3142818	Salmonella-enterica-Gallinarum-SGA_10	tRNA-pheV	10	AY956834
	SPI-14	100	501 / 501	SG9-1955 CM001153.1 serovar Gallinarum str. 9	903521..904021	Salmonella-enterica-Gallinarum-SGA_8	Not_published	12	AY956835
	SPI-14	99.77	441 / 441	SG9-1955 CM001153.1 serovar Gallinarum str. 9	909103..909543	Salmonella-enterica-Gallinarum-SGC_8	Not_published	13	AY956836
	SPI-2	99.69	637 / 637	SG9-1955 CM001153.1 serovar Gallinarum str. 9	1771395..1772031	Salmonella-enterica-Gallinarum-SGB_10	tRNA-valV	14	AY956826
	SPI-2	99.84	642 / 642	SG9-1955 CM001153.1 serovar Gallinarum str. 9	1778700..1779341	Salmonella-enterica-Gallinarum-SGC_2	tRNA-valV	14	AY956827
	SPI-2	100	395 / 396	SG9-1955 CM001153.1 serovar Gallinarum str. 9	1774314..1774708	Salmonella-enterica-Gallinarum-SGC_9	tRNA-valV	14	AY956828
	SPI-2	99.76	425 / 425	SG9-1955 CM001153.1 serovar Gallinarum str. 9	1780942..1781366	Salmonella-enterica-Gallinarum-SGH_1	tRNA-valV	14	AY956829
	SPI-2	98.9	547 / 547	SG9-1955 CM001153.1 serovar Gallinarum str. 9	1790896..1791442	Salmonella-enterica-Gallinarum-SGD_8	tRNA-valV	14	AY956830
	SPI-2	100	384 / 384	SG9-1955 CM001153.1 serovar Gallinarum str. 9	1788598..1788981	Salmonella-enterica-Paratyphi_A-Spa11		23	JN673269
	SPI-2	98.99	1872 / 5484	SG9-1955 CM001153.1 serovar Gallinarum str. 9	1765464..1767330	Salmonella-enterica-Typhimurium-LT2	tRNA-valV	14	X99944
	SPI-2	98.9	4634 / 4631	SG9-1955 CM001153.1 serovar Gallinarum str. 9	1804767..1809395	Salmonella-enterica-Typhimurium-LT2	tRNA-valV	14	X99945
	SPI-2	99.2	1252 / 1252	SG9-1955 CM001153.1 serovar Gallinarum str. 9	1791771..1793022	Salmonella-enterica-Typhimurium-	tRNA-valV	14	Z95891
	SPI-3	97.97	738 / 738	SG9-1955 CM001153.1 serovar Gallinarum str. 9	3852228..3852957	Salmonella-enterica-Typhimurium-14028s	tRNA_selC	15	AJ000509
	SPI-3	99.15	3993 / 12819	SG9-1955 CM001153.1 serovar Gallinarum str. 9	3853469..3857461	Salmonella-enterica-Choleraesuis-SC_B67	tRNA-selC	15	NC_006905
	SPI-3	98.88	1514 / 1514	SG9-1955 CM001153.1 serovar Gallinarum str. 9	3868885..3870398	Salmonella-enterica-Typhimurium-14028s	tRNA_selC	15	Y13864
	SPI-4	98.84	26700 / 26698	SG9-1955 CM001153.1 serovar Gallinarum str. 9	4312414..4339104	Salmonella-enterica-Choleraesuis-SC_B67	ssb-soxSR	17	NC_006905
	SPI-5	99	9069 / 9069	SG9-1955 CM001153.1 serovar Gallinarum str. 9	1062461..1071525	Salmonella-Typhimurium-LT2	tRNA-serT	18	NC_003197
	SPI-6	99.83	5769 / 5779	SG9-1955 CM001153.1 serovar Gallinarum str. 9	3140588..3146366	Salmonella-enterica-Enteritidis-	tRNA-pheV	24	AF376036
	SPI-9	98.47	12647 / 15696	SG9-1955 CM001153.1 serovar Gallinarum str. 9	2774196..2786839	Salmonella-Typhi-CT18	Not_published	22	NC_003198
SG9-1995	C63PI	99.05	4000 / 4000	SG9-1995 NODE_13_length_128546_cov_27.134842	88873..92872	Salmonella-enterica-Typhimurium-SL1344	fhlA	1	AF128999
	CS54_island	98.06	21228 / 25252	SG9-1995 NODE_14_length_116856_cov_20.801705	1..21210	Salmonella-enterica-Typhimurium-ATCC_14028	xseA-yfgK	29	AF140550
	putative protein (ssaD)	100	330 / 330	SG9-1995 NODE_1_length_637270_cov_27.117081	546568..546897	Salmonella-enterica-Enteritidis-CMCC50041		26	JQ071613
	SPI-1	99.67	2705 / 2705	SG9-1995 NODE_13_length_128546_cov_27.134842	85593..88297	Salmonella-enterica-Typhimurium-SL1344	fhlA/mutS	5	AF148689
	SPI-1	99.77	439 / 440	SG9-1995 NODE_13_length_128546_cov_27.134842	82504..82942	Salmonella-enterica-Gallinarum-SGB_1	Not_published	5	AY956822
	SPI-1	99.77	430 / 430	SG9-1995 NODE_13_length_128546_cov_27.134842	80404..80833	Salmonella-enterica-Gallinarum-SGE_2	Not_published	5	AY956823
	SPI-1	99.79	470 / 470	SG9-1995 NODE_13_length_128546_cov_27.134842	71656..72125	Salmonella-enterica-Gallinarum-SGB_4	Not_published	5	AY956824
	SPI-1	100	415 / 415	SG9-1995 NODE_13_length_128546_cov_27.134842	59924..60338	Salmonella-enterica-Gallinarum-SGB_8	Not_published	5	AY956825
	SPI-1	98.07	259 / 257	SG9-1995 NODE_13_length_128546_cov_27.134842	58786..59044	Salmonella-enterica-Typhimurium-J4STEHO		27	JN982040
	SPI-1	98.47	3144 / 3141	SG9-1995 NODE_13_length_128546_cov_27.134842	45964..49105	Salmonella-enterica-Typhimurium-SL1344	fhlA/mutS	5	U16303
	SPI-10	99.28	553 / 554	SG9-1995 NODE_3_length_292172_cov_26.011358	121807..122358	Salmonella-enterica-Gallinarium-SGE_3	Not_published	28	AY956839
	SPI-11	98.25	9091 / 15686	SG9-1995 NODE_1_length_637270_cov_27.117081	386800..395875	Salmonella-enterica-Choleraesuis-SC_B67	Gifsy-1_prophage	7	NC_006905
	SPI-12	98.61	3390 / 11075	SG9-1995 NODE_39_length_5066_cov_6.988425	1677..5066	Salmonella-enterica-Choleraesuis-SC_B67	tRNA-pro	8	NC_006905
	SPI-12	97.15	5797 / 11075	SG9-1995 NODE_1_length_637270_cov_27.117081	1..5793	Salmonella-enterica-Choleraesuis-SC_B67	tRNA-pro	8	NC_006905
	SPI-13	99.11	338 / 338	SG9-1995 NODE_7_length_207583_cov_24.851129	36997..37334	Salmonella-enterica-Gallinarum-SGD_3	tRNA-pheV	9	AY956832
	SPI-13	100	341 / 341	SG9-1995 NODE_7_length_207583_cov_24.851129	39413..39753	Salmonella-enterica-Gallinarum-SGA_10	tRNA-pheV	10	AY956834
	SPI-14	100	501 / 501	SG9-1995 NODE_11_length_170460_cov_23.301640	76554..77054	Salmonella-enterica-Gallinarum-SGA_8	Not_published	12	AY956835
	SPI-14	99.77	441 / 441	SG9-1995 NODE_11_length_170460_cov_23.301640	71032..71472	Salmonella-enterica-Gallinarum-SGC_8	Not_published	13	AY956836
	SPI-2	99.69	637 / 637	SG9-1995 NODE_1_length_637270_cov_27.117081	560780..561416	Salmonella-enterica-Gallinarum-SGB_10	tRNA-valV	14	AY956826
	SPI-2	99.84	642 / 642	SG9-1995 NODE_1_length_637270_cov_27.117081	553470..554111	Salmonella-enterica-Gallinarum-SGC_2	tRNA-valV	14	AY956827
	SPI-2	100	395 / 396	SG9-1995 NODE_1_length_637270_cov_27.117081	558103..558497	Salmonella-enterica-Gallinarum-SGC_9	tRNA-valV	14	AY956828
	SPI-2	99.76	425 / 425	SG9-1995 NODE_1_length_637270_cov_27.117081	551445..551869	Salmonella-enterica-Gallinarum-SGH_1	tRNA-valV	14	AY956829
	SPI-2	98.9	547 / 547	SG9-1995 NODE_1_length_637270_cov_27.117081	541369..541915	Salmonella-enterica-Gallinarum-SGD_8	tRNA-valV	14	AY956830
	SPI-2	100	384 / 384	SG9-1995 NODE_1_length_637270_cov_27.117081	543830..544213	Salmonella-enterica-Paratyphi_A-Spa11		23	JN673269
	SPI-2	98.99	1872 / 5484	SG9-1995 NODE_1_length_637270_cov_27.117081	565481..567347	Salmonella-enterica-Typhimurium-LT2	tRNA-valV	14	X99944
	SPI-2	98.88	4634 / 4631	SG9-1995 NODE_1_length_637270_cov_27.117081	523417..528044	Salmonella-enterica-Typhimurium-LT2	tRNA-valV	14	X99945
	SPI-2	99.2	1252 / 1252	SG9-1995 NODE_1_length_637270_cov_27.117081	539789..541040	Salmonella-enterica-Typhimurium-	tRNA-valV	14	Z95891
	SPI-3	97.97	738 / 738	SG9-1995 NODE_2_length_405712_cov_23.554740	364640..365369	Salmonella-enterica-Typhimurium-14028s	tRNA_selC	15	AJ000509
	SPI-3	99.15	3993 / 12819	SG9-1995 NODE_2_length_405712_cov_23.554740	360136..364128	Salmonella-enterica-Choleraesuis-SC_B67	tRNA-selC	15	NC_006905
	SPI-3	98.88	1514 / 1514	SG9-1995 NODE_2_length_405712_cov_23.554740	347199..348712	Salmonella-enterica-Typhimurium-14028s	tRNA_selC	15	Y13864
	SPI-4	98.75	10757 / 27290	SG9-1995 NODE_22_length_71758_cov_27.284367	61003..71756	Salmonella-enterica-Typhimurium-LT2	ssb-soxSR	17	AF060869
	SPI-4	98.67	13643 / 26698	SG9-1995 NODE_16_length_104222_cov_27.459186	1..13634	Salmonella-enterica-Choleraesuis-SC_B67	ssb-soxSR	17	NC_006905
	SPI-5	99	9069 / 9069	SG9-1995 NODE_18_length_90668_cov_27.655965	81076..90140	Salmonella-Typhimurium-LT2	tRNA-serT	18	NC_003197
	SPI-6	99.83	5769 / 5779	SG9-1995 NODE_7_length_207583_cov_24.851129	35865..41643	Salmonella-enterica-Enteritidis-	tRNA-pheV	24	AF376036
	SPI-9	98.47	12647 / 15696	SG9-1995 NODE_17_length_100759_cov_24.789969	58770..71413	Salmonella-Typhi-CT18	Not_published	22	NC_003198
ST572	C63PI	99.05	4000 / 4000	ST572 NODE_2_length_666798_cov_30.014635	170419..174418	Salmonella-enterica-Typhimurium-SL1344	fhlA	1	AF128999
	CS54_island	98.06	21477 / 25252	ST572 NODE_6_length_400947_cov_28.041106	95718..117176	Salmonella-enterica-Typhimurium-ATCC_14028	xseA-yfgK	29	AF140550
	putative protein (ssaD)	100	330 / 330	ST572 NODE_1_length_1002072_cov_27.487899	455599..455928	Salmonella-enterica-Enteritidis-CMCC50041		26	JQ071613
	SPI-1	99.63	2705 / 2705	ST572 NODE_2_length_666798_cov_30.014635	174994..177698	Salmonella-enterica-Typhimurium-SL1344	fhlA/mutS	5	AF148689
	SPI-1	99.77	439 / 440	ST572 NODE_2_length_666798_cov_30.014635	180349..180787	Salmonella-enterica-Gallinarum-SGB_1	Not_published	5	AY956822
	SPI-1	99.77	430 / 430	ST572 NODE_2_length_666798_cov_30.014635	182458..182887	Salmonella-enterica-Gallinarum-SGE_2	Not_published	5	AY956823
	SPI-1	99.79	470 / 470	ST572 NODE_2_length_666798_cov_30.014635	191166..191635	Salmonella-enterica-Gallinarum-SGB_4	Not_published	5	AY956824
	SPI-1	100	415 / 415	ST572 NODE_2_length_666798_cov_30.014635	202953..203367	Salmonella-enterica-Gallinarum-SGB_8	Not_published	5	AY956825
	SPI-1	98.07	259 / 257	ST572 NODE_2_length_666798_cov_30.014635	204247..204505	Salmonella-enterica-Typhimurium-J4STEHO		27	JN982040
	SPI-1	98.45	3155 / 3141	ST572 NODE_2_length_666798_cov_30.014635	214186..217338	Salmonella-enterica-Typhimurium-SL1344	fhlA/mutS	5	U16303
	SPI-10	99.28	553 / 554	ST572 NODE_5_length_472511_cov_30.750182	169849..170400	Salmonella-enterica-Gallinarium-SGE_3	Not_published	28	AY956839
	SPI-11	98.24	9092 / 15686	ST572 NODE_1_length_1002072_cov_27.487899	606613..615689	Salmonella-enterica-Choleraesuis-SC_B67	Gifsy-1_prophage	7	NC_006905
	SPI-12	96.77	5446 / 11075	ST572 NODE_1_length_1002072_cov_27.487899	996630..1002071	Salmonella-enterica-Choleraesuis-SC_B67	tRNA-pro	8	NC_006905
	SPI-12	98.26	4029 / 11075	ST572 NODE_17_length_6267_cov_31.962866	2239..6267	Salmonella-enterica-Choleraesuis-SC_B67	tRNA-pro	8	NC_006905
	SPI-13	99.11	338 / 338	ST572 NODE_2_length_666798_cov_30.014635	433789..434126	Salmonella-enterica-Gallinarum-SGD_3	tRNA-pheV	9	AY956832
	SPI-13	100	341 / 341	ST572 NODE_2_length_666798_cov_30.014635	431370..431710	Salmonella-enterica-Gallinarum-SGA_10	tRNA-pheV	10	AY956834
	SPI-14	100	501 / 501	ST572 NODE_4_length_495945_cov_27.676954	93480..93980	Salmonella-enterica-Gallinarum-SGA_8	Not_published	12	AY956835
	SPI-14	99.77	441 / 441	ST572 NODE_4_length_495945_cov_27.676954	99063..99503	Salmonella-enterica-Gallinarum-SGC_8	Not_published	13	AY956836
	SPI-2	99.69	637 / 637	ST572 NODE_1_length_1002072_cov_27.487899	441080..441716	Salmonella-enterica-Gallinarum-SGB_10	tRNA-valV	14	AY956826
	SPI-2	99.84	642 / 642	ST572 NODE_1_length_1002072_cov_27.487899	448385..449026	Salmonella-enterica-Gallinarum-SGC_2	tRNA-valV	14	AY956827
	SPI-2	100	395 / 396	ST572 NODE_1_length_1002072_cov_27.487899	443999..444393	Salmonella-enterica-Gallinarum-SGC_9	tRNA-valV	14	AY956828
	SPI-2	99.76	425 / 425	ST572 NODE_1_length_1002072_cov_27.487899	450627..451051	Salmonella-enterica-Gallinarum-SGH_1	tRNA-valV	14	AY956829
	SPI-2	98.9	547 / 547	ST572 NODE_1_length_1002072_cov_27.487899	460582..461128	Salmonella-enterica-Gallinarum-SGD_8	tRNA-valV	14	AY956830
	SPI-2	100	384 / 384	ST572 NODE_1_length_1002072_cov_27.487899	458283..458666	Salmonella-enterica-Paratyphi_A-Spa11		23	JN673269
	SPI-2	98.99	1872 / 5484	ST572 NODE_1_length_1002072_cov_27.487899	435149..437015	Salmonella-enterica-Typhimurium-LT2	tRNA-valV	14	X99944
	SPI-2	98.9	4634 / 4631	ST572 NODE_1_length_1002072_cov_27.487899	474453..479082	Salmonella-enterica-Typhimurium-LT2	tRNA-valV	14	X99945
	SPI-2	99.2	1252 / 1252	ST572 NODE_1_length_1002072_cov_27.487899	461457..462708	Salmonella-enterica-Typhimurium-	tRNA-valV	14	Z95891
	SPI-3	97.97	738 / 738	ST572 NODE_10_length_122764_cov_31.177157	40416..41145	Salmonella-enterica-Typhimurium-14028s	tRNA_selC	15	AJ000509
	SPI-3	99.15	3993 / 12819	ST572 NODE_10_length_122764_cov_31.177157	41657..45649	Salmonella-enterica-Choleraesuis-SC_B67	tRNA-selC	15	NC_006905
	SPI-3	98.88	1514 / 1514	ST572 NODE_10_length_122764_cov_31.177157	57073..58586	Salmonella-enterica-Typhimurium-14028s	tRNA_selC	15	Y13864
	SPI-4	98.84	26700 / 26698	ST572 NODE_5_length_472511_cov_30.750182	383222..409912	Salmonella-enterica-Choleraesuis-SC_B67	ssb-soxSR	17	NC_006905
	SPI-5	98.99	9069 / 9069	ST572 NODE_4_length_495945_cov_27.676954	252408..261471	Salmonella-Typhimurium-LT2	tRNA-serT	18	NC_003197
	SPI-6	99.83	5769 / 5779	ST572 NODE_2_length_666798_cov_30.014635	429480..435258	Salmonella-enterica-Enteritidis-	tRNA-pheV	24	AF376036
	SPI-9	98.47	12647 / 15696	ST572 NODE_2_length_666798_cov_30.014635	29551..42194	Salmonella-Typhi-CT18	Not_published	22	NC_003198
11CEB2315SAL	C63PI	99.05	4000 / 4000	11CEB2315SAL NODE_13_length_122700_cov_64.062093	83143..87142	Salmonella-enterica-Typhimurium-SL1344	fhlA	1	AF128999
	CS54_island	98.07	21138 / 25252	11CEB2315SAL NODE_14_length_116788_cov_60.155290	1..21120	Salmonella-enterica-Typhimurium-ATCC_14028	xseA-yfgK	29	AF140550
	putative protein (ssaD)	100	330 / 330	11CEB2315SAL NODE_1_length_813416_cov_57.470779	293415..293744	Salmonella-enterica-Enteritidis-CMCC50041		26	JQ071613
	SPI-1	99.67	2705 / 2705	11CEB2315SAL NODE_13_length_122700_cov_64.062093	79863..82567	Salmonella-enterica-Typhimurium-SL1344	fhlA/mutS	5	AF148689
	SPI-1	99.77	439 / 440	11CEB2315SAL NODE_13_length_122700_cov_64.062093	76774..77212	Salmonella-enterica-Gallinarum-SGB_1	Not_published	5	AY956822
	SPI-1	99.77	430 / 430	11CEB2315SAL NODE_13_length_122700_cov_64.062093	74674..75103	Salmonella-enterica-Gallinarum-SGE_2	Not_published	5	AY956823
	SPI-1	99.79	470 / 470	11CEB2315SAL NODE_13_length_122700_cov_64.062093	65926..66395	Salmonella-enterica-Gallinarum-SGB_4	Not_published	5	AY956824
	SPI-1	100	415 / 415	11CEB2315SAL NODE_13_length_122700_cov_64.062093	54194..54608	Salmonella-enterica-Gallinarum-SGB_8	Not_published	5	AY956825
	SPI-1	98.07	259 / 257	11CEB2315SAL NODE_13_length_122700_cov_64.062093	53056..53314	Salmonella-enterica-Typhimurium-J4STEHO		27	JN982040
	SPI-1	98.47	3144 / 3141	11CEB2315SAL NODE_13_length_122700_cov_64.062093	40234..43375	Salmonella-enterica-Typhimurium-SL1344	fhlA/mutS	5	U16303
	SPI-10	99.28	553 / 554	11CEB2315SAL NODE_3_length_397399_cov_65.278175	227051..227602	Salmonella-enterica-Gallinarium-SGE_3	Not_published	28	AY956839
	SPI-11	98.25	9091 / 15686	11CEB2315SAL NODE_1_length_813416_cov_57.470779	133647..142722	Salmonella-enterica-Choleraesuis-SC_B67	Gifsy-1_prophage	7	NC_006905
	SPI-12	97.22	5398 / 11075	11CEB2315SAL NODE_9_length_165856_cov_59.828398	1..5394	Salmonella-enterica-Choleraesuis-SC_B67	tRNA-pro	8	NC_006905
	SPI-12	98.26	4029 / 11075	11CEB2315SAL NODE_28_length_6267_cov_39.035057	1..4029	Salmonella-enterica-Choleraesuis-SC_B67	tRNA-pro	8	NC_006905
	SPI-13	99.11	338 / 338	11CEB2315SAL NODE_2_length_403215_cov_66.131873	232621..232958	Salmonella-enterica-Gallinarum-SGD_3	tRNA-pheV	9	AY956832
	SPI-13	100	341 / 341	11CEB2315SAL NODE_2_length_403215_cov_66.131873	235037..235377	Salmonella-enterica-Gallinarum-SGA_10	tRNA-pheV	10	AY956834
	SPI-14	100	501 / 501	11CEB2315SAL NODE_7_length_253627_cov_59.089576	16016..16516	Salmonella-enterica-Gallinarum-SGA_8	Not_published	12	AY956835
	SPI-14	99.77	441 / 441	11CEB2315SAL NODE_7_length_253627_cov_59.089576	21598..22038	Salmonella-enterica-Gallinarum-SGC_8	Not_published	13	AY956836
	SPI-2	99.69	637 / 637	11CEB2315SAL NODE_1_length_813416_cov_57.470779	307627..308263	Salmonella-enterica-Gallinarum-SGB_10	tRNA-valV	14	AY956826
	SPI-2	99.84	642 / 642	11CEB2315SAL NODE_1_length_813416_cov_57.470779	300317..300958	Salmonella-enterica-Gallinarum-SGC_2	tRNA-valV	14	AY956827
	SPI-2	100	395 / 396	11CEB2315SAL NODE_1_length_813416_cov_57.470779	304950..305344	Salmonella-enterica-Gallinarum-SGC_9	tRNA-valV	14	AY956828
	SPI-2	99.76	425 / 425	11CEB2315SAL NODE_1_length_813416_cov_57.470779	298292..298716	Salmonella-enterica-Gallinarum-SGH_1	tRNA-valV	14	AY956829
	SPI-2	98.9	547 / 547	11CEB2315SAL NODE_1_length_813416_cov_57.470779	288216..288762	Salmonella-enterica-Gallinarum-SGD_8	tRNA-valV	14	AY956830
	SPI-2	100	384 / 384	11CEB2315SAL NODE_1_length_813416_cov_57.470779	290677..291060	Salmonella-enterica-Paratyphi_A-Spa11		23	JN673269
	SPI-2	98.99	1872 / 5484	11CEB2315SAL NODE_1_length_813416_cov_57.470779	312328..314194	Salmonella-enterica-Typhimurium-LT2	tRNA-valV	14	X99944
	SPI-2	98.88	4634 / 4631	11CEB2315SAL NODE_1_length_813416_cov_57.470779	270264..274891	Salmonella-enterica-Typhimurium-LT2	tRNA-valV	14	X99945
	SPI-2	99.2	1252 / 1252	11CEB2315SAL NODE_1_length_813416_cov_57.470779	286636..287887	Salmonella-enterica-Typhimurium-	tRNA-valV	14	Z95891
	SPI-3	97.97	738 / 738	11CEB2315SAL NODE_5_length_304334_cov_65.589272	263240..263969	Salmonella-enterica-Typhimurium-14028s	tRNA_selC	15	AJ000509
	SPI-3	99.15	3993 / 12819	11CEB2315SAL NODE_5_length_304334_cov_65.589272	258736..262728	Salmonella-enterica-Choleraesuis-SC_B67	tRNA-selC	15	NC_006905
	SPI-3	98.88	1514 / 1514	11CEB2315SAL NODE_5_length_304334_cov_65.589272	245799..247312	Salmonella-enterica-Typhimurium-14028s	tRNA_selC	15	Y13864
	SPI-4	98.74	10781 / 27290	11CEB2315SAL NODE_22_length_35917_cov_67.078711	1..10778	Salmonella-enterica-Typhimurium-LT2	ssb-soxSR	17	AF060869
	SPI-4	98.64	14233 / 26698	11CEB2315SAL NODE_3_length_397399_cov_65.278175	1..14224	Salmonella-enterica-Choleraesuis-SC_B67	ssb-soxSR	17	NC_006905
	SPI-5	99	9069 / 9069	11CEB2315SAL NODE_7_length_253627_cov_59.089576	174951..184015	Salmonella-Typhimurium-LT2	tRNA-serT	18	NC_003197
	SPI-6	99.83	5769 / 5779	11CEB2315SAL NODE_2_length_403215_cov_66.131873	66352..72130	Salmonella-enterica-Enteritidis-	tRNA-pheV	24	AF376036
	SPI-9	98.47	12647 / 15696	11CEB2315SAL NODE_16_length_101073_cov_63.726474	231489..237267	Salmonella-Typhi-CT18	Not_published	22	NC_003198
SARB21	C63PI	99.05	4000 / 4000	SARB21 NODE_4_length_336246_cov_8.771466	35537..39536	Salmonella-enterica-Typhimurium-SL1344	fhlA	1	AF128999
	CS54_island	98.08	21305 / 25252	SARB21 NODE_12_length_116932_cov_8.809355	95647..116932	Salmonella-enterica-Typhimurium-ATCC_14028	xseA-yfgK	29	AF140550
	putative protein (ssaD)	100	330 / 330	SARB21 NODE_1_length_880272_cov_8.018235	354110..354439	Salmonella-enterica-Enteritidis-CMCC50041		26	JQ071613
	SPI-1	99.67	2705 / 2705	SARB21 NODE_4_length_336246_cov_8.771466	40112..42816	Salmonella-enterica-Typhimurium-SL1344	fhlA/mutS	5	AF148689
	SPI-1	99.77	439 / 440	SARB21 NODE_4_length_336246_cov_8.771466	45467..45905	Salmonella-enterica-Gallinarum-SGB_1	Not_published	5	AY956822
	SPI-1	99.77	430 / 430	SARB21 NODE_4_length_336246_cov_8.771466	47576..48005	Salmonella-enterica-Gallinarum-SGE_2	Not_published	5	AY956823
	SPI-1	99.79	470 / 470	SARB21 NODE_4_length_336246_cov_8.771466	56284..56753	Salmonella-enterica-Gallinarum-SGB_4	Not_published	5	AY956824
	SPI-1	100	415 / 415	SARB21 NODE_4_length_336246_cov_8.771466	68071..68485	Salmonella-enterica-Gallinarum-SGB_8	Not_published	5	AY956825
	SPI-1	98.07	259 / 257	SARB21 NODE_4_length_336246_cov_8.771466	69365..69623	Salmonella-enterica-Typhimurium-J4STEHO		27	JN982040
	SPI-1	98.45	3155 / 3141	SARB21 NODE_4_length_336246_cov_8.771466	79304..82456	Salmonella-enterica-Typhimurium-SL1344	fhlA/mutS	5	U16303
	SPI-10	99.28	553 / 554	SARB21 NODE_2_length_396799_cov_10.200066	169781..170332	Salmonella-enterica-Gallinarium-SGE_3	Not_published	28	AY956839
	SPI-11	98.25	9092 / 15686	SARB21 NODE_1_length_880272_cov_8.018235	505132..514208	Salmonella-enterica-Choleraesuis-SC_B67	Gifsy-1_prophage	7	NC_006905
	SPI-12	98.26	4029 / 11075	SARB21 NODE_30_length_6267_cov_11.946877	1..4029	Salmonella-enterica-Choleraesuis-SC_B67	tRNA-pro	8	NC_006905
	SPI-12	97.21	5376 / 11075	SARB21 NODE_1_length_880272_cov_8.018235	874901..880272	Salmonella-enterica-Choleraesuis-SC_B67	tRNA-pro	8	NC_006905
	SPI-13	99.11	338 / 338	SARB21 NODE_4_length_336246_cov_8.771466	298913..299250	Salmonella-enterica-Gallinarum-SGD_3	tRNA-pheV	9	AY956832
	SPI-13	100	341 / 341	SARB21 NODE_4_length_336246_cov_8.771466	296494..296834	Salmonella-enterica-Gallinarum-SGA_10	tRNA-pheV	10	AY956834
	SPI-14	100	501 / 501	SARB21 NODE_6_length_235893_cov_7.170079	93375..93875	Salmonella-enterica-Gallinarum-SGA_8	Not_published	12	AY956835
	SPI-2	99.69	637 / 637	SARB21 NODE_1_length_880272_cov_8.018235	339591..340227	Salmonella-enterica-Gallinarum-SGB_10	tRNA-valV	14	AY956826
	SPI-2	99.84	642 / 642	SARB21 NODE_1_length_880272_cov_8.018235	346896..347537	Salmonella-enterica-Gallinarum-SGC_2	tRNA-valV	14	AY956827
	SPI-2	100	395 / 396	SARB21 NODE_1_length_880272_cov_8.018235	342510..342904	Salmonella-enterica-Gallinarum-SGC_9	tRNA-valV	14	AY956828
	SPI-2	99.76	425 / 425	SARB21 NODE_1_length_880272_cov_8.018235	349138..349562	Salmonella-enterica-Gallinarum-SGH_1	tRNA-valV	14	AY956829
	SPI-2	98.9	547 / 547	SARB21 NODE_1_length_880272_cov_8.018235	359092..359638	Salmonella-enterica-Gallinarum-SGD_8	tRNA-valV	14	AY956830
	SPI-2	100	384 / 384	SARB21 NODE_1_length_880272_cov_8.018235	356794..357177	Salmonella-enterica-Paratyphi_A-Spa11		23	JN673269
	SPI-2	98.99	1872 / 5484	SARB21 NODE_1_length_880272_cov_8.018235	333660..335526	Salmonella-enterica-Typhimurium-LT2	tRNA-valV	14	X99944
	SPI-2	98.9	4634 / 4631	SARB21 NODE_1_length_880272_cov_8.018235	372963..377591	Salmonella-enterica-Typhimurium-LT2	tRNA-valV	14	X99945
	SPI-2	99.2	1252 / 1252	SARB21 NODE_1_length_880272_cov_8.018235	359967..361218	Salmonella-enterica-Typhimurium-	tRNA-valV	14	Z95891
	SPI-3	97.97	738 / 738	SARB21 NODE_3_length_375239_cov_10.012309	40344..41073	Salmonella-enterica-Typhimurium-14028s	tRNA_selC	15	AJ000509
	SPI-3	99.15	3993 / 12819	SARB21 NODE_3_length_375239_cov_10.012309	41585..45577	Salmonella-enterica-Choleraesuis-SC_B67	tRNA-selC	15	NC_006905
	SPI-3	98.88	1514 / 1514	SARB21 NODE_3_length_375239_cov_10.012309	57001..58514	Salmonella-enterica-Typhimurium-14028s	tRNA_selC	15	Y13864
	SPI-4	98.75	10757 / 27290	SARB21 NODE_18_length_71716_cov_10.338008	60961..71714	Salmonella-enterica-Typhimurium-LT2	ssb-soxSR	17	AF060869
	SPI-4	98.67	13643 / 26698	SARB21 NODE_2_length_396799_cov_10.200066	383166..396799	Salmonella-enterica-Choleraesuis-SC_B67	ssb-soxSR	17	NC_006905
	SPI-5	99	9069 / 9069	SARB21 NODE_6_length_235893_cov_7.170079	226297..235361	Salmonella-Typhimurium-LT2	tRNA-serT	18	NC_003197
	SPI-6	99.83	5769 / 5779	SARB21 NODE_4_length_336246_cov_8.771466	294604..300382	Salmonella-enterica-Enteritidis-	tRNA-pheV	24	AF376036
	SPI-9	98.47	12647 / 15696	SARB21 NODE_15_length_101055_cov_8.332010	29348..41991	Salmonella-Typhi-CT18	Not_published	22	NC_003198
CDC_4801_72	C63PI	99.05	4000 / 4000	CDC_4801_72 NODE_10_length_174252_cov_73.037423	35537..39536	Salmonella-enterica-Typhimurium-SL1344	fhlA	1	AF128999
	CS54_island	98.06	21116 / 25252	CDC_4801_72 NODE_16_length_116742_cov_67.836434	95646..116742	Salmonella-enterica-Typhimurium-ATCC_14028	xseA-yfgK	29	AF140550
	putative protein (ssaD)	100	330 / 330	CDC_4801_72 NODE_17_length_114170_cov_76.888937	70789..71118	Salmonella-enterica-Enteritidis-CMCC50041		26	JQ071613
	SPI-1	99.67	2705 / 2705	CDC_4801_72 NODE_10_length_174252_cov_73.037423	40112..42816	Salmonella-enterica-Typhimurium-SL1344	fhlA/mutS	5	AF148689
	SPI-1	99.77	439 / 440	CDC_4801_72 NODE_10_length_174252_cov_73.037423	45467..45905	Salmonella-enterica-Gallinarum-SGB_1	Not_published	5	AY956822
	SPI-1	99.77	430 / 430	CDC_4801_72 NODE_10_length_174252_cov_73.037423	47576..48005	Salmonella-enterica-Gallinarum-SGE_2	Not_published	5	AY956823
	SPI-1	99.79	470 / 470	CDC_4801_72 NODE_10_length_174252_cov_73.037423	56284..56753	Salmonella-enterica-Gallinarum-SGB_4	Not_published	5	AY956824
	SPI-1	100	415 / 415	CDC_4801_72 NODE_10_length_174252_cov_73.037423	68071..68485	Salmonella-enterica-Gallinarum-SGB_8	Not_published	5	AY956825
	SPI-1	98.07	259 / 257	CDC_4801_72 NODE_10_length_174252_cov_73.037423	69365..69623	Salmonella-enterica-Typhimurium-J4STEHO		27	JN982040
	SPI-1	98.45	3155 / 3141	CDC_4801_72 NODE_10_length_174252_cov_73.037423	79304..82456	Salmonella-enterica-Typhimurium-SL1344	fhlA/mutS	5	U16303
	SPI-10	99.28	553 / 554	CDC_4801_72 NODE_26_length_49937_cov_77.930897	7846..8397	Salmonella-enterica-Gallinarium-SGE_3	Not_published	28	AY956839
	SPI-11	98.25	9092 / 15686	CDC_4801_72 NODE_1_length_404769_cov_76.972919	315835..324911	Salmonella-enterica-Choleraesuis-SC_B67	Gifsy-1_prophage	7	NC_006905
	SPI-12	97.21	5376 / 11075	CDC_4801_72 NODE_25_length_50140_cov_75.253968	44769..50140	Salmonella-enterica-Choleraesuis-SC_B67	tRNA-pro	8	NC_006905
	SPI-12	98.26	4029 / 11075	CDC_4801_72 NODE_41_length_6267_cov_140.300869	1..4029	Salmonella-enterica-Choleraesuis-SC_B67	tRNA-pro	8	NC_006905
	SPI-13	99.11	338 / 338	CDC_4801_72 NODE_11_length_161913_cov_72.170143	124580..124917	Salmonella-enterica-Gallinarum-SGD_3	tRNA-pheV	9	AY956832
	SPI-13	100	341 / 341	CDC_4801_72 NODE_11_length_161913_cov_72.170143	122161..122501	Salmonella-enterica-Gallinarum-SGA_10	tRNA-pheV	10	AY956834
	SPI-14	100	501 / 501	CDC_4801_72 NODE_5_length_236094_cov_69.481120	142220..142720	Salmonella-enterica-Gallinarum-SGA_8	Not_published	12	AY956835
	SPI-2	99.69	637 / 637	CDC_4801_72 NODE_17_length_114170_cov_76.888937	85001..85637	Salmonella-enterica-Gallinarum-SGB_10	tRNA-valV	14	AY956826
	SPI-2	99.84	642 / 642	CDC_4801_72 NODE_17_length_114170_cov_76.888937	77691..78332	Salmonella-enterica-Gallinarum-SGC_2	tRNA-valV	14	AY956827
	SPI-2	100	395 / 396	CDC_4801_72 NODE_17_length_114170_cov_76.888937	82324..82718	Salmonella-enterica-Gallinarum-SGC_9	tRNA-valV	14	AY956828
	SPI-2	99.76	425 / 425	CDC_4801_72 NODE_17_length_114170_cov_76.888937	75666..76090	Salmonella-enterica-Gallinarum-SGH_1	tRNA-valV	14	AY956829
	SPI-2	98.9	547 / 547	CDC_4801_72 NODE_17_length_114170_cov_76.888937	65590..66136	Salmonella-enterica-Gallinarum-SGD_8	tRNA-valV	14	AY956830
	SPI-2	100	384 / 384	CDC_4801_72 NODE_17_length_114170_cov_76.888937	68051..68434	Salmonella-enterica-Paratyphi_A-Spa11		23	JN673269
	SPI-2	98.99	1872 / 5484	CDC_4801_72 NODE_17_length_114170_cov_76.888937	89702..91568	Salmonella-enterica-Typhimurium-LT2	tRNA-valV	14	X99944
	SPI-2	98.9	4634 / 4631	CDC_4801_72 NODE_17_length_114170_cov_76.888937	47637..52265	Salmonella-enterica-Typhimurium-LT2	tRNA-valV	14	X99945
	SPI-2	99.2	1252 / 1252	CDC_4801_72 NODE_17_length_114170_cov_76.888937	64010..65261	Salmonella-enterica-Typhimurium-	tRNA-valV	14	Z95891
	SPI-3	97.97	738 / 738	CDC_4801_72 NODE_2_length_375362_cov_73.521906	334290..335019	Salmonella-enterica-Typhimurium-14028s	tRNA_selC	15	AJ000509
	SPI-3	99.15	3993 / 12819	CDC_4801_72 NODE_2_length_375362_cov_73.521906	329786..333778	Salmonella-enterica-Choleraesuis-SC_B67	tRNA-selC	15	NC_006905
	SPI-3	98.88	1514 / 1514	CDC_4801_72 NODE_2_length_375362_cov_73.521906	316849..318362	Salmonella-enterica-Typhimurium-14028s	tRNA_selC	15	Y13864
	SPI-4	98.75	10757 / 27290	CDC_4801_72 NODE_21_length_71716_cov_76.772652	60961..71714	Salmonella-enterica-Typhimurium-LT2	ssb-soxSR	17	AF060869
	SPI-4	98.66	13935 / 26698	CDC_4801_72 NODE_9_length_185274_cov_75.909691	171349..185274	Salmonella-enterica-Choleraesuis-SC_B67	ssb-soxSR	17	NC_006905
	SPI-5	99	9069 / 9069	CDC_4801_72 NODE_5_length_236094_cov_69.481120	533..9597	Salmonella-Typhimurium-LT2	tRNA-serT	18	NC_003197
	SPI-6	99.83	5769 / 5779	CDC_4801_72 NODE_11_length_161913_cov_72.170143	120271..126049	Salmonella-enterica-Enteritidis-	tRNA-pheV	24	AF376036
	SPI-9	98.47	12647 / 15696	CDC_4801_72 NODE_29_length_42435_cov_66.863969	445..13088	Salmonella-Typhi-CT18	Not_published	22	NC_003198
ST_78_Tanzania	C63PI	99.05	4000 / 4000	S_78_Tanzania_NODE_11_length_128449_cov_45.020051	35697..39696	Salmonella-enterica-Typhimurium-SL1344	fhlA	1	AF128999
	CS54_island	98.09	21327 / 25252	S_78_Tanzania_NODE_13_length_116976_cov_44.005894	95668..116976	Salmonella-enterica-Typhimurium-ATCC_14028	xseA-yfgK	29	AF140550
	putative protein (ssaD)	100	330 / 330	S_78_Tanzania_NODE_1_length_1523260_cov_40.663906	976778..977107	Salmonella-enterica-Enteritidis-CMCC50041		26	JQ071613
	SPI-1	99.67	2705 / 2705	S_78_Tanzania_NODE_11_length_128449_cov_45.020051	40272..42976	Salmonella-enterica-Typhimurium-SL1344	fhlA/mutS	5	AF148689
	SPI-1	99.77	439 / 440	S_78_Tanzania_NODE_11_length_128449_cov_45.020051	45627..46065	Salmonella-enterica-Gallinarum-SGB_1	Not_published	5	AY956822
	SPI-1	99.77	430 / 430	S_78_Tanzania_NODE_11_length_128449_cov_45.020051	47736..48165	Salmonella-enterica-Gallinarum-SGE_2	Not_published	5	AY956823
	SPI-1	99.79	470 / 470	S_78_Tanzania_NODE_11_length_128449_cov_45.020051	56444..56913	Salmonella-enterica-Gallinarum-SGB_4	Not_published	5	AY956824
	SPI-1	100	415 / 415	S_78_Tanzania_NODE_11_length_128449_cov_45.020051	68231..68645	Salmonella-enterica-Gallinarum-SGB_8	Not_published	5	AY956825
	SPI-1	98.07	259 / 257	S_78_Tanzania_NODE_11_length_128449_cov_45.020051	69525..69783	Salmonella-enterica-Typhimurium-J4STEHO		27	JN982040
	SPI-1	98.45	3155 / 3141	S_78_Tanzania_NODE_11_length_128449_cov_45.020051	79464..82616	Salmonella-enterica-Typhimurium-SL1344	fhlA/mutS	5	U16303
	SPI-10	99.28	553 / 554	S_78_Tanzania_NODE_5_length_291461_cov_45.789741	169094..169645	Salmonella-enterica-Gallinarium-SGE_3	Not_published	28	AY956839
	SPI-11	98.22	9094 / 15686	S_78_Tanzania_NODE_1_length_1523260_cov_40.663906	1127780..1136857	Salmonella-enterica-Choleraesuis-SC_B67	Gifsy-1_prophage	7	NC_006905
	SPI-12	97.18	5399 / 11075	S_78_Tanzania_NODE_1_length_1523260_cov_40.663906	1517866..1523260	Salmonella-enterica-Choleraesuis-SC_B67	tRNA-pro	8	NC_006905
	SPI-12	98.26	4029 / 11075	S_78_Tanzania_NODE_23_length_6267_cov_78.074152	2239..6267	Salmonella-enterica-Choleraesuis-SC_B67	tRNA-pro	8	NC_006905
	SPI-13	99.11	338 / 338	S_78_Tanzania_NODE_3_length_403192_cov_47.570525	232606..232943	Salmonella-enterica-Gallinarum-SGD_3	tRNA-pheV	9	AY956832
	SPI-13	100	341 / 341	S_78_Tanzania_NODE_3_length_403192_cov_47.570525	235022..235362	Salmonella-enterica-Gallinarum-SGA_10	tRNA-pheV	10	AY956834
	SPI-14	100	501 / 501	S_78_Tanzania_NODE_1_length_1523260_cov_40.663906	93392..93892	Salmonella-enterica-Gallinarum-SGA_8	Not_published	12	AY956835
	SPI-14	99.77	441 / 441	S_78_Tanzania_NODE_1_length_1523260_cov_40.663906	98974..99414	Salmonella-enterica-Gallinarum-SGC_8	Not_published	13	AY956836
	SPI-2	99.69	637 / 637	S_78_Tanzania_NODE_1_length_1523260_cov_40.663906	962259..962895	Salmonella-enterica-Gallinarum-SGB_10	tRNA-valV	14	AY956826
	SPI-2	99.84	642 / 642	S_78_Tanzania_NODE_1_length_1523260_cov_40.663906	969564..970205	Salmonella-enterica-Gallinarum-SGC_2	tRNA-valV	14	AY956827
	SPI-2	100	395 / 396	S_78_Tanzania_NODE_1_length_1523260_cov_40.663906	965178..965572	Salmonella-enterica-Gallinarum-SGC_9	tRNA-valV	14	AY956828
	SPI-2	99.76	425 / 425	S_78_Tanzania_NODE_1_length_1523260_cov_40.663906	971806..972230	Salmonella-enterica-Gallinarum-SGH_1	tRNA-valV	14	AY956829
	SPI-2	98.9	547 / 547	S_78_Tanzania_NODE_1_length_1523260_cov_40.663906	981760..982306	Salmonella-enterica-Gallinarum-SGD_8	tRNA-valV	14	AY956830
	SPI-2	100	384 / 384	S_78_Tanzania_NODE_1_length_1523260_cov_40.663906	979462..979845	Salmonella-enterica-Paratyphi_A-Spa11		23	JN673269
	SPI-2	98.99	1872 / 5484	S_78_Tanzania_NODE_1_length_1523260_cov_40.663906	956328..958194	Salmonella-enterica-Typhimurium-LT2	tRNA-valV	14	X99944
	SPI-2	98.9	4634 / 4631	S_78_Tanzania_NODE_1_length_1523260_cov_40.663906	995631..1000259	Salmonella-enterica-Typhimurium-LT2	tRNA-valV	14	X99945
	SPI-2	99.2	1252 / 1252	S_78_Tanzania_NODE_1_length_1523260_cov_40.663906	982635..983886	Salmonella-enterica-Typhimurium-	tRNA-valV	14	Z95891
	SPI-3	97.97	738 / 738	S_78_Tanzania_NODE_12_length_122612_cov_52.559750	40366..41095	Salmonella-enterica-Typhimurium-14028s	tRNA_selC	15	AJ000509
	SPI-3	99.15	3993 / 12819	S_78_Tanzania_NODE_12_length_122612_cov_52.559750	41607..45599	Salmonella-enterica-Choleraesuis-SC_B67	tRNA-selC	15	NC_006905
	SPI-3	97.49	7526 / 12819	S_78_Tanzania_NODE_12_length_122612_cov_52.559750	46010..53493	Salmonella-enterica-Choleraesuis-SC_B67	tRNA-selC	15	NC_006905
	SPI-3	98.88	1514 / 1514	S_78_Tanzania_NODE_12_length_122612_cov_52.559750	56969..58482	Salmonella-enterica-Typhimurium-14028s	tRNA_selC	15	Y13864
	SPI-4	98.83	26700 / 26698	S_78_Tanzania_NODE_9_length_143978_cov_47.707097	90610..117301	Salmonella-enterica-Choleraesuis-SC_B67	ssb-soxSR	17	NC_006905
	SPI-5	99	9069 / 9069	S_78_Tanzania_NODE_1_length_1523260_cov_40.663906	231474..237252	Salmonella-Typhimurium-LT2	tRNA-serT	18	NC_003197
	SPI-6	99.83	5769 / 5779	S_78_Tanzania_NODE_3_length_403192_cov_47.570525	66352..72130	Salmonella-enterica-Enteritidis-	tRNA-pheV	24	AF376036
	SPI-9	98.46	12647 / 15696	S_78_Tanzania_NODE_10_length_131929_cov_46.140278	29261..41904	Salmonella-Typhi-CT18	Not_published	22	NC_003198
VTCCBAA614	C63PI	99.05	4000 / 4000	VTCCBAA614 JSWQ01000012.1 contig00012	35884..39883	Salmonella-enterica-Typhimurium-SL1344	fhlA	1	AF128999
	CS54_island	98.11	12400 / 25252	VTCCBAA614 JSWQ01000036.1 contig00036	4201..16595	Salmonella-enterica-Typhimurium-ATCC_14028	xseA-yfgK	29	AF140550
	putative protein (ssaD)	100	330 / 330	VTCCBAA614 JSWQ01000001.1 contig00001	230646..230975	Salmonella-enterica-Enteritidis-CMCC50041		26	JQ071613
	SPI-1	99.67	2705 / 2705	VTCCBAA614 JSWQ01000012.1 contig00012	40459..43163	Salmonella-enterica-Typhimurium-SL1344	fhlA/mutS	5	AF148689
	SPI-1	99.77	439 / 440	VTCCBAA614 JSWQ01000012.1 contig00012	45814..46252	Salmonella-enterica-Gallinarum-SGB_1	Not_published	5	AY956822
	SPI-1	99.77	430 / 430	VTCCBAA614 JSWQ01000012.1 contig00012	47923..48352	Salmonella-enterica-Gallinarum-SGE_2	Not_published	5	AY956823
	SPI-1	99.79	470 / 470	VTCCBAA614 JSWQ01000012.1 contig00012	56631..57100	Salmonella-enterica-Gallinarum-SGB_4	Not_published	5	AY956824
	SPI-1	100	415 / 415	VTCCBAA614 JSWQ01000012.1 contig00012	68418..68832	Salmonella-enterica-Gallinarum-SGB_8	Not_published	5	AY956825
	SPI-1	98.07	259 / 257	VTCCBAA614 JSWQ01000012.1 contig00012	69712..69970	Salmonella-enterica-Typhimurium-J4STEHO		27	JN982040
	SPI-1	98.45	3155 / 3141	VTCCBAA614 JSWQ01000012.1 contig00012	79650..82802	Salmonella-enterica-Typhimurium-SL1344	fhlA/mutS	5	U16303
	SPI-10	99.29	420 / 554	VTCCBAA614 JSWQ01000073.1 contig00073	1..418	Salmonella-enterica-Gallinarium-SGE_3	Not_published	28	AY956839
	SPI-11	98.73	6682 / 15686	VTCCBAA614 JSWQ01000046.1 contig00046	1..6671	Salmonella-enterica-Choleraesuis-SC_B67	Gifsy-1_prophage	7	NC_006905
	SPI-12	98.24	4029 / 11075	VTCCBAA614 JSWQ01000055.1 contig00055	1..4029	Salmonella-enterica-Choleraesuis-SC_B67	tRNA-pro	8	NC_006905
	SPI-12	96.36	3841 / 11075	VTCCBAA614 JSWQ01000006.1 contig00006	1..3831	Salmonella-enterica-Choleraesuis-SC_B67	tRNA-pro	8	NC_006905
	SPI-13	99.11	338 / 338	VTCCBAA614 JSWQ01000011.1 contig00011	19405..19742	Salmonella-enterica-Gallinarum-SGD_3	tRNA-pheV	9	AY956832
	SPI-13	100	341 / 341	VTCCBAA614 JSWQ01000011.1 contig00011	16986..17326	Salmonella-enterica-Gallinarum-SGA_10	tRNA-pheV	10	AY956834
	SPI-14	100	501 / 501	VTCCBAA614 JSWQ01000005.1 contig00005	83521..84021	Salmonella-enterica-Gallinarum-SGA_8	Not_published	12	AY956835
	SPI-14	99.77	441 / 441	VTCCBAA614 JSWQ01000005.1 contig00005	78000..78440	Salmonella-enterica-Gallinarum-SGC_8	Not_published	13	AY956836
	SPI-2	99.69	637 / 637	VTCCBAA614 JSWQ01000001.1 contig00001	216127..216763	Salmonella-enterica-Gallinarum-SGB_10	tRNA-valV	14	AY956826
	SPI-2	99.84	642 / 642	VTCCBAA614 JSWQ01000001.1 contig00001	223432..224073	Salmonella-enterica-Gallinarum-SGC_2	tRNA-valV	14	AY956827
	SPI-2	100	395 / 396	VTCCBAA614 JSWQ01000001.1 contig00001	219046..219440	Salmonella-enterica-Gallinarum-SGC_9	tRNA-valV	14	AY956828
	SPI-2	99.76	425 / 425	VTCCBAA614 JSWQ01000001.1 contig00001	225674..226098	Salmonella-enterica-Gallinarum-SGH_1	tRNA-valV	14	AY956829
	SPI-2	98.72	547 / 547	VTCCBAA614 JSWQ01000001.1 contig00001	235626..236172	Salmonella-enterica-Gallinarum-SGD_8	tRNA-valV	14	AY956830
	SPI-2	100	384 / 384	VTCCBAA614 JSWQ01000001.1 contig00001	233330..233713	Salmonella-enterica-Paratyphi_A-Spa11		23	JN673269
	SPI-2	98.99	1872 / 5484	VTCCBAA614 JSWQ01000001.1 contig00001	210196..212062	Salmonella-enterica-Typhimurium-LT2	tRNA-valV	14	X99944
	SPI-2	98.88	4634 / 4631	VTCCBAA614 JSWQ01000001.1 contig00001	249495..254122	Salmonella-enterica-Typhimurium-LT2	tRNA-valV	14	X99945
	SPI-2	99.2	1252 / 1252	VTCCBAA614 JSWQ01000001.1 contig00001	236501..237752	Salmonella-enterica-Typhimurium-	tRNA-valV	14	Z95891
	SPI-3	97.97	738 / 738	VTCCBAA614 JSWQ01000022.1 contig00022	51683..52412	Salmonella-enterica-Typhimurium-14028s	tRNA_selC	15	AJ000509
	SPI-3	99.15	3993 / 12819	VTCCBAA614 JSWQ01000022.1 contig00022	47179..51171	Salmonella-enterica-Choleraesuis-SC_B67	tRNA-selC	15	NC_006905
	SPI-3	98.88	1514 / 1514	VTCCBAA614 JSWQ01000022.1 contig00022	34242..35755	Salmonella-enterica-Typhimurium-14028s	tRNA_selC	15	Y13864
	SPI-4	98.76	10703 / 27290	VTCCBAA614 JSWQ01000029.1 contig00029	1..10699	Salmonella-enterica-Typhimurium-LT2	ssb-soxSR	17	AF060869
	SPI-4	98.69	9689 / 26698	VTCCBAA614 JSWQ01000053.1 contig00053	1..9689	Salmonella-enterica-Choleraesuis-SC_B67	ssb-soxSR	17	NC_006905
	SPI-5	99	9069 / 9069	VTCCBAA614 JSWQ01000014.1 contig00014	41432..50496	Salmonella-Typhimurium-LT2	tRNA-serT	18	NC_003197
	SPI-6	99.84	5770 / 5779	VTCCBAA614 JSWQ01000011.1 contig00011	15096..20874	Salmonella-enterica-Enteritidis-	tRNA-pheV	24	AF376036
	SPI-9	98.47	12647 / 15696	VTCCBAA614 JSWQ01000019.1 contig00019	29300..41943	Salmonella-Typhi-CT18	Not_published	22	NC_003198
