# Supplementary material for: Genomic Characterization and Genetic Profiles of Salmonella Gallinarum Strains Isolated from Layers with Fowl Typhoid in Colombia
Source: Genes (Basel). 2023 Mar 29;14(4):823. doi: 10.3390/genes14040823 (PMC10138188; doi:10.3390/genes14040823)
Supplement: Supplementary file 1 [file genes-14-00823-s001.zip › Table S3. Virulence Factors.xlsx]

## Sheet: Table S3
Table S3. Virulence Factors. The indicated values ​​represent the percentage of coverage of identified genes in accordance with the VFDB.
STRAIN	N° Genes	STM0271	STM0276	STM0284	STM0287	acrB	allB	avrA	csgA	csgB	csgC	csgD	csgE	csgF	csgG	entA	entB	espO1-1	fepG	fimA	fimC	fimD	fimF	fimH	fimI	fimW	fimY	fimZ	fur	galF	gndA	hcp2/tssD2	hilA	hilC	hilD	iacP	iagB	ibeC	invA	invB	invC/sctN	invE	invF	invG	invH	invI	invJ	lpfA	lpfB
GDX96	135	82.83	0	0	0	99.4	99.85	100	100	100	100	100	100	100	100	97.46	98.94	98.21	91.54	100	100	100	100	100	100	100	100	100	100	96.3	100	100	100	100	100	100	100	99.83	100	100	100	100	100	100	100	100	100	100	100
GDX2	134	82.83	0	0	0	99.4	99.85	100	100	100	100	100	100	100	100	97.46	98.94	98.21	91.54	100	100	100	100	100	100	100	100	100	100	96.3	100	100	100	100	100	100	100	99.83	100	100	100	100	100	100	100	100	100	100	100
GDX-03399-17	132	82.83	0	0	0	99.4	99.85	100	100	100	100	100	100	100	100	97.46	98.94	98.21	91.54	100	100	100	100	100	100	100	100	100	100	96.3	100	100	100	100	100	100	100	99.83	100	100	100	100	100	100	100	100	100	100	100
GDX-03965-17	134	82.83	0	0	0	99.4	99.85	100	100	100	100	100	100	100	100	97.46	98.94	98.21	91.54	100	100	100	100	100	100	100	100	100	100	96.3	100	100	100	100	100	100	100	99.83	100	100	100	100	100	100	100	100	100	100	100
9R-Col	133	82.83	0	0	0	99.4	99.93	100	100	100	100	100	100	100	100	97.46	98.94	98.21	91.54	100	100	100	100	100	100	100	100	100	100	96.3	100	100	100	100	100	100	100	99.83	100	100	100	100	100	100	100	100	0	100	100
SG9-1955	132	82.83	0	0	0	99.4	99.93	100	100	100	100	100	100	100	100	97.46	98.94	98.21	91.54	98.21	100	100	100	100	100	100	100	100	100	96.3	100	100	100	100	100	100	100	99.83	100	100	100	100	100	100	100	100	100	100	100
SA68	132	82.83	0	0	0	99.33	99.93	100	99.78	99.78	100	99.85	100	100	100	97.46	98.94	98.21	91.14	100	100	100	100	100	100	100	100	100	100	96.3	100	100	100	99.89	100	100	100	99.83	100	100	99.92	100	100	100	100	100	99.8	100	100
SARB21	131	82.83	0	0	0	99.4	99.93	100	100	100	100	100	100	100	100	97.46	98.94	98.21	91.54	100	100	100	100	100	100	100	100	100	100	96.3	100	100	100	100	100	100	100	99.83	100	100	100	100	100	100	100	100	100	100	100
11CEB2315SAL	131	82.83	0	0	0	99.4	99.93	100	100	100	100	100	100	100	100	97.46	98.94	98.21	91.54	100	100	100	100	100	100	100	100	100	100	96.3	100	100	100	100	100	100	100	99.83	100	100	100	100	100	100	100	100	100	100	100
VTCCBAA614	132	82.83	0	0	0	99.4	99.93	100	100	100	100	100	100	100	100	97.46	98.94	98.21	91.54	100	99.86	100	100	100	100	100	100	100	100	96.3	100	100	100	100	100	100	100	99.83	100	100	100	100	100	100	100	100	100	100	100
287/91	132	82.83	0	0	0	99.4	99.93	100	100	100	100	100	100	100	100	97.46	98.94	98.21	91.54	98.21	100	100	100	100	100	100	100	100	100	96.3	100	100	100	100	100	100	100	99.83	100	100	100	100	100	100	100	100	100	100	100
SG9-1995	134	82.83	0	0	0	99.4	99.93	100	100	100	100	100	100	100	100	97.46	98.94	98.21	91.54	100	100	100	100	100	100	100	100	100	100	96.3	100	100	100	100	100	100	100	99.83	100	100	100	100	100	100	100	100	100	100	100
ST 78 Tanzania	135	82.83	0	0	0	99.4	99.93	100	100	100	100	100	100	100	100	97.46	98.94	98.21	91.54	100	100	100	100	100	100	100	100	100	100	96.3	100	100	100	100	100	100	100	99.83	100	100	100	100	100	100	100	100	100	100	100
CDC 4801/72	134	82.83	89.09	100	100	99.4	99.93	100	100	100	100	100	100	100	100	97.46	98.94	98.21	91.54	100	100	100	100	100	100	100	100	100	100	96.3	100	100	100	100	100	100	100	99.83	100	100	100	100	100	100	100	100	100	100	100
4295/02	94	82.83	0	0	0	99.4	99.93	0	100	100	100	100	100	100	100	97.46	98.94	98.21	91.54	100	100	100	100	100	100	100	100	100	100	96.3	100	100	0	0	0	0	0	99.83	0	0	0	0	0	0	0	0	0	100	100
ST572	130	82.83	0	0	0	99.4	99.93	100	100	100	100	100	100	100	100	97.46	98.94	98.21	91.54	100	100	100	100	100	100	100	100	100	100	96.3	100	100	100	100	100	100	100	99.83	100	100	100	100	100	100	100	100	100	100	100
GDX7	134	82.83	0	0	0	99.4	99.85	100	100	100	100	100	100	100	100	97.46	98.94	98.21	91.54	100	100	100	100	100	100	100	100	100	100	96.3	100	100	100	100	100	100	100	99.83	100	100	100	100	100	100	100	100	100	100	100
Buga	134	82.83	0	0	0	99.4	99.85	100	100	100	100	100	100	100	100	97.46	98.94	98.21	91.54	100	100	100	100	100	100	100	100	100	100	96.3	100	100	100	100	100	100	100	99.83	100	100	100	100	100	100	100	100	100	100	100
FTA303	133	82.83	0	0	0	99.4	99.85	100	100	100	100	100	100	100	100	97.46	98.94	98.21	91.54	100	100	100	100	100	100	100	100	100	100	96.3	100	100	100	100	100	100	100	99.83	100	100	100	100	100	100	100	100	100	100	100
GDX58	135	82.83	0	0	0	99.4	99.85	100	100	100	100	100	100	100	100	97.46	98.94	98.21	91.54	100	100	100	100	100	100	100	100	100	100	96.3	100	100	100	100	100	100	100	99.83	100	100	100	100	100	100	100	100	100	100	100
[truncated: 91 more columns]
