# Supplementary material for: Genomic Characterization and Genetic Profiles of Salmonella Gallinarum Strains Isolated from Layers with Fowl Typhoid in Colombia
Source: Genes (Basel). 2023 Mar 29;14(4):823. doi: 10.3390/genes14040823 (PMC10138188; doi:10.3390/genes14040823)
Supplement: Supplementary file 1 [file genes-14-00823-s001.zip › Table S4. Prophages sequences identified by Phaster search tool.xlsx]

## Sheet: Table S4
Table S4. Prophages sequences identified by Phaster search tool. Features such as localization, length, completeness, score, number of proteins, Most Common Phage, and GC% are indicated.
Strain	Region	Region Length	Completeness	Score	# Total Proteins	Region Position	Most Common Phage	GC %
9R-Col	9R-Col,NODE_1_length_406872_cov_23.247897
	1	7.4Kb	incomplete	20	8	136791-144194	PHAGE_Escher_500465_2_NC_049343(4)	53.13%
	9R-Col,NODE_4_length_267557_cov_10.051576
	2	19.7Kb	intact	150	30	3-19775	PHAGE_Phage_Gifsy_2_NC_010393(15)	50.08%
	9R-Col,NODE_5_length_255117_cov_15.699180
	3	6.3Kb	incomplete	30	10	139663-146025	PHAGE_Shigel_SfIV_NC_022749(2)	45.61%
	9R-Col,NODE_24_length_62653_cov_9.287832
	4	18.1Kb	intact	130	23	1-18155	PHAGE_Phage_Gifsy_2_NC_010393(19)	51.56%
	5	23.1Kb	incomplete	30	16	10328-33428	PHAGE_Entero_mEp237_NC_019704(3)	48.82%
	9R-Col,NODE_47_length_9961_cov_23.030608
	6	8.1Kb	incomplete	40	10	559-8660	PHAGE_Salmon_SJ46_NC_031129(3)	52.30%
Buga	Buga,NODE_1_length_942232_cov_17.156202
	1	51.6Kb	intact	150	55	739616-791313	PHAGE_Phage_Gifsy_2_NC_010393(31)	50.11%
	2	23.1Kb	incomplete	30	16	771159-794259	PHAGE_Entero_mEp237_NC_019704(3)	48.83%
	Buga,NODE_2_length_461263_cov_18.409632
	3	6.3Kb	incomplete	30	9	139621-145983	PHAGE_Shigel_SfIV_NC_022749(2)	45.61%
	Buga,NODE_5_length_290630_cov_20.816904
	4	7.4Kb	incomplete	20	8	152178-159581	PHAGE_Escher_500465_2_NC_049343(4)	53.13%
	Buga,NODE_19_length_88376_cov_47.089485
	5	10.4Kb	incomplete	40	15	45732-56225	PHAGE_Salmon_SJ46_NC_031129(3)	53.30%
GDX7	GDX7,NODE_1_length_439043_cov_10.334087
	1	57.9Kb	intact	150	55	377614-435556	PHAGE_Phage_Gifsy_2_NC_010393(31)	48.97%
	GDX7,NODE_6_length_284167_cov_15.146698
	2	7.4Kb	incomplete	20	8	131050-138453	PHAGE_Escher_500465_2_NC_049343(4)	53.13%
	GDX7,NODE_20_length_88205_cov_12.459797
	3	10.4Kb	incomplete	40	16	10803-21296	PHAGE_Salmon_SJ46_NC_031129(3)	53.30%
	GDX7,NODE_22_length_70459_cov_13.752872
	4	6.3Kb	incomplete	30	9	2616-8978	PHAGE_Shigel_SfIV_NC_022749(2)	45.61%
FTA303	FTA303,NODE_3_length_389920_cov_9.849420
	1	6.3Kb	incomplete	30	10	261971-268333	PHAGE_Shigel_SfIV_NC_022749(2)	45.61%
	FTA303,NODE_5_length_230779_cov_9.701685
	2	7.4Kb	incomplete	20	8	137190-144593	PHAGE_Escher_500465_2_NC_049343(4)	53.13%
	FTA303,NODE_26_length_44386_cov_11.109289
	3	33.2Kb	intact	150	43	1-33296	PHAGE_Phage_Gifsy_2_NC_010393(31)	50.93%
	FTA303,NODE_28_length_43782_cov_7.440980
	4	43.7Kb	intact	140	53	2-43782	PHAGE_Salmon_vB_SenS_Ent2_NC_023608(22)	49.75%
	FTA303,NODE_41_length_23123_cov_19.583449
	5	10.4Kb	incomplete	40	15	1803-12296	PHAGE_Salmon_SJ46_NC_031129(3)	53.30%
GDX58	GDX58,NODE_1_length_1251821_cov_14.764937
	1	51.6Kb	intact	150	55	744285-795982	PHAGE_Phage_Gifsy_2_NC_010393(31)	50.11%
	2	23.1Kb	incomplete	30	16	775828-798928	PHAGE_Entero_mEp237_NC_019704(3)	48.83%
	GDX58,NODE_2_length_461271_cov_16.877398
	3	6.3Kb	incomplete	30	11	315281-321643	PHAGE_Shigel_SfIV_NC_022749(2)	45.61%
	GDX58,NODE_5_length_400863_cov_17.809171
	4	7.4Kb	incomplete	20	8	262411-269814	PHAGE_Escher_500465_2_NC_049343(4)	53.13%
	GDX58,NODE_14_length_88234_cov_16.417731
	5	16.2Kb	incomplete	50	19	43420-59656	PHAGE_Burkho_BcepMu_NC_005882(2)	52.73%
	6	10.4Kb	incomplete	40	16	62007-72500	PHAGE_Salmon_SJ46_NC_031129(3)	53.30%
GDX2	GDX2,NODE_1_length_1355291_cov_22.116592
	1	51.6Kb	intact	150	55	847755-899452	PHAGE_Phage_Gifsy_2_NC_010393(31)	50.11%
	2	23.1Kb	incomplete	30	16	879298-902398	PHAGE_Entero_mEp237_NC_019704(3)	48.83%
	GDX2,NODE_2_length_461245_cov_24.872605
	3	6.3Kb	incomplete	30	11	315281-321643	PHAGE_Shigel_SfIV_NC_022749(2)	45.61%
	GDX2,NODE_4_length_400863_cov_25.833125
	4	7.4Kb	incomplete	20	8	131050-138453	PHAGE_Escher_500465_2_NC_049343(4)	53.13%
	GDX2,NODE_15_length_88227_cov_20.534892
	5	10.4Kb	incomplete	40	16	10803-21296	PHAGE_Salmon_SJ46_NC_031129(3)	53.30%
GDX96	GDX96,NODE_2_length_537906_cov_20.007548
	1	51.6Kb	intact	150	55	30370-82067	PHAGE_Phage_Gifsy_2_NC_010393(31)	50.11%
	2	23.1Kb	incomplete	30	16	61913-85013	PHAGE_Entero_mEp237_NC_019704(3)	48.83%
	GDX96,NODE_3_length_461287_cov_20.494078
	3	6.3Kb	incomplete	30	11	315281-321643	PHAGE_Shigel_SfIV_NC_022749(2)	45.61%
	GDX96,NODE_5_length_400863_cov_21.731030
	4	7.4Kb	incomplete	20	8	131050-138453	PHAGE_Escher_500465_2_NC_049343(4)	53.13%
GDX-03965-17	GDX-03965-17,NODE_1_length_899694_cov_18.216509
	1	51.6Kb	intact	150	55	729615-781312	PHAGE_Phage_Gifsy_2_NC_010393(31)	50.11%
	2	23.1Kb	incomplete	30	16	761158-784258	PHAGE_Entero_mEp237_NC_019704(3)	48.83%
	GDX-03965-17,NODE_2_length_401016_cov_20.235571
	3	7.4Kb	incomplete	20	8	131050-138453	PHAGE_Escher_500465_2_NC_049343(4)	53.13%
	GDX-03965-17,NODE_3_length_295336_cov_19.884695
	4	6.3Kb	incomplete	30	11	286359-292721	PHAGE_Shigel_SfIV_NC_022749(2)	45.61%
	GDX-03965-17,NODE_20_length_88146_cov_17.985651
	5	10.4Kb	incomplete	40	15	64885-75378	PHAGE_Salmon_SJ46_NC_031129(3)	53.30%
GDX-03399-17	GDX-03399-17,NODE_3_length_261611_cov_18.772537
	1	7.4Kb	incomplete	20	8	89018-96421	PHAGE_Escher_500465_2_NC_049343(4)	53.13%
	GDX-03399-17,NODE_4_length_206586_cov_18.645286
	2	6.3Kb	incomplete	30	10	138730-145092	PHAGE_Shigel_SfIV_NC_022749(2)	45.61%
	GDX-03399-17,NODE_24_length_73394_cov_15.020705
	3	12.6Kb	incomplete	30	16	2689-15295	PHAGE_Entero_mEp237_NC_019704(3)	49.13%
	GDX-03399-17,NODE_35_length_43315_cov_16.453529
	4	38.2Kb	intact	150	53	2-38286	PHAGE_Phage_Gifsy_2_NC_010393(31)	50.86%
	GDX-03399-17,NODE_37_length_37040_cov_14.397367
	5	10.4Kb	incomplete	40	15	10803-21296	PHAGE_Salmon_SJ46_NC_031129(3)	53.30%
SA68	SA68
	1	6.3Kb	incomplete	30	10	611415-617780	PHAGE_Shigel_SfIV_NC_022749(2)	45.51%
	2	12.6Kb	incomplete	30	16	1262529-1275133	PHAGE_Entero_mEp237_NC_019704(3)	49.02%
	3	44.1Kb	intact	150	54	1275108-1319297	PHAGE_Phage_Gifsy_2_NC_010393(30)	49.97%
	4	8.4Kb	incomplete	20	10	2467822-2476221	PHAGE_Escher_500465_2_NC_049343(5)	53.30%
	5	21.8Kb	incomplete	60	18	2759396-2781225	PHAGE_Escher_500465_1_NC_049342(11)	54.58%
4295_02	4295_02,NODE_1_length_1163734_cov_7.874792
	1	51.7Kb	intact	150	51	661395-713100	PHAGE_Phage_Gifsy_2_NC_010393(31)	50.11%
	2	23.1Kb	incomplete	30	16	692946-716046	PHAGE_Entero_mEp237_NC_019704(3)	48.82%
	4295_02,NODE_3_length_453173_cov_8.135969
	3	6.3Kb	incomplete	30	11	315282-321644	PHAGE_Shigel_SfIV_NC_022749(2)	45.59%
	4295_02,NODE_6_length_242217_cov_7.721521
	4	7.4Kb	incomplete	20	9	145702-153106	PHAGE_Escher_500465_2_NC_049343(4)	53.14%
287_91	287_91,NODE_10_length_155129_cov_15.472345
	1	18.3Kb	incomplete	30	16	107667-126027	PHAGE_Entero_mEp237_NC_019704(3)	48.34%
	2	30.1Kb	intact	150	38	123279-153450	PHAGE_Phage_Gifsy_2_NC_010393(30)	51.79%
	287_91,NODE_15_length_108271_cov_15.057600
	3	11.5Kb	intact	110	14	29-11539	PHAGE_Salmon_Fels_1_NC_010391(5)	46.36%
	287_91,NODE_20_length_95379_cov_14.984271
	4	7.4Kb	incomplete	20	8	44946-52349	PHAGE_Escher_500465_2_NC_049343(4)	53.15%
	287_91,NODE_24_length_67583_cov_29.118138
	5	10.4Kb	incomplete	40	15	15771-26264	PHAGE_Salmon_SJ46_NC_031129(3)	53.31%
	6	19.2Kb	incomplete	60	19	28615-47820	PHAGE_Clostr_c_st_NC_007581(2)	52.87%
SG9-1955	SG9-1955,CM001153.1, serovar,Gallinarum,str.,9
	1	6.3Kb	incomplete	30	10	611580-617942	PHAGE_Shigel_SfIV_NC_022749(2)	45.61%
	2	18.3Kb	incomplete	30	16	1262616-1280976	PHAGE_Entero_mEp237_NC_019704(3)	48.34%
	3	57.9Kb	intact	150	51	1270614-1328563	PHAGE_Phage_Gifsy_2_NC_010393(31)	48.97%
	4	7.4Kb	incomplete	20	8	2469526-2476929	PHAGE_Escher_500465_2_NC_049343(4)	53.13%
SG9-1995	SG9-1995,NODE_5_length_252102_cov_27.098755
	1	18.3Kb	incomplete	30	16	118987-137347	PHAGE_Entero_mEp237_NC_019704(3)	48.34%
	2	57.9Kb	intact	150	53	126985-184936	PHAGE_Phage_Gifsy_2_NC_010393(31)	48.97%
	SG9-1995,NODE_10_length_183489_cov_23.707404
	3	7.4Kb	incomplete	20	8	44777-52180	PHAGE_Escher_500465_2_NC_049343(4)	53.13%
	SG9-1995,NODE_20_length_80483_cov_23.632653
	4	6.3Kb	incomplete	30	10	2573-8935	PHAGE_Shigel_SfIV_NC_022749(2)	45.61%
	SG9-1995,NODE_32_length_28894_cov_17.827803
	5	10.4Kb	incomplete	40	15	14802-25295	PHAGE_Salmon_SJ46_NC_031129(3)	53.31%
ST572	ST572,NODE_2_length_666798_cov_30.014635
	1	46.8Kb	intact	107	57	39087-85907	PHAGE_Salmon_SEN8_NC_047753(35)	51.85%
	ST572,NODE_3_length_511108_cov_29.053319
	2	6.3Kb	incomplete	30	10	189462-195824	PHAGE_Shigel_SfIV_NC_022749(2)	45.62%
	ST572,NODE_4_length_495945_cov_27.676954
	3	18.3Kb	incomplete	30	16	452557-470917	PHAGE_Entero_mEp237_NC_019704(3)	48.34%
	4	27.7Kb	intact	150	34	468169-495884	PHAGE_Phage_Gifsy_2_NC_010393(29)	52.40%
	ST572,NODE_6_length_400947_cov_28.041106
	5	7.4Kb	incomplete	20	8	262489-269892	PHAGE_Escher_500465_2_NC_049343(4)	53.13%
	ST572,NODE_16_length_8842_cov_28.844062
	6	8.6Kb	intact	100	16	001-8698	PHAGE_Phage_Gifsy_2_NC_010393(5)	45.84%
11CEB2315SAL	11CEB2315SAL,NODE_1_length_813416_cov_57.470779
	1	57.9Kb	intact	150	52	752028-809979	PHAGE_Phage_Gifsy_2_NC_010393(31)	48.97%
	11CEB2315SAL,NODE_4_length_324156_cov_63.697058
	2	6.3Kb	incomplete	30	11	315231-321593	PHAGE_Shigel_SfIV_NC_022749(2)	45.61%
	11CEB2315SAL,NODE_6_length_284067_cov_60.130561
	3	7.4Kb	incomplete	20	8	131006-138409	PHAGE_Escher_500465_2_NC_049343(4)	53.13%
SARB21	SARB21,NODE_5_length_270789_cov_8.016529
	1	6.3Kb	incomplete	30	10	2573-8935	PHAGE_Shigel_SfIV_NC_022749(2)	45.61%
	SARB21,NODE_10_length_183313_cov_8.866680
	2	7.4Kb	incomplete	20	8	44927-52330	PHAGE_Escher_500465_2_NC_049343(4)	53.13%
	SARB21,NODE_24_length_43827_cov_11.184479
	3	32.8Kb	intact	150	41	2-32865	PHAGE_Phage_Gifsy_2_NC_010393(30)	50.91%
CDC_4801_72	CDC,4801_72,NODE_4_length_238832_cov_72.037089
	1	7.4Kb	incomplete	20	8	130984-138387	PHAGE_Escher_500465_2_NC_049343(4)	53.13%
	CDC,4801_72,NODE_14_length_136515_cov_70.780947
	2	6.3Kb	incomplete	30	11	127581-133943	PHAGE_Shigel_SfIV_NC_022749(2)	45.61%
	CDC,4801_72,NODE_30_length_38258_cov_179.501217
	3	37.1Kb	intact	150	48	1150-38258	PHAGE_Phage_Gifsy_2_NC_010393(30)	51.00%
ST_78_Tanzania	ST,78,Tanzania,NODE_1_length_1523260_cov_40.663906
	1	18.3Kb	incomplete	30	16	452489-470849	PHAGE_Entero_mEp237_NC_019704(3)	48.34%
	2	57.9Kb	intact	150	52	460487-518437	PHAGE_Phage_Gifsy_2_NC_010393(31)	48.98%
	ST,78,Tanzania,NODE_2_length_442892_cov_43.683030
	3	6.3Kb	incomplete	30	11	315058-321420	PHAGE_Shigel_SfIV_NC_022749(2)	45.61%
	ST,78,Tanzania,NODE_7_length_183325_cov_42.755774
	4	7.4Kb	incomplete	20	8	44918-52321	PHAGE_Escher_500465_2_NC_049343(4)	53.13%
	ST,78,Tanzania,NODE_10_length_131929_cov_46.140278
	5	39.6Kb	intact	150	43	35832-75483	PHAGE_Salmon_Fels_2_NC_010463(23)	53.01%
	ST,78,Tanzania,NODE_16_length_88395_cov_52.219457
	6	10.4Kb	incomplete	40	15	56290-66783	PHAGE_Salmon_SJ46_NC_031129(3)	53.32%
VTCCBAA614	VTCCBAA614,JSWQ01000002.1,contig00002
	1	18.3Kb	incomplete	30	16	128073-146433	PHAGE_Entero_mEp237_NC_019704(3)	48.34%
	2	57.9Kb	intact	150	53	136071-194015	PHAGE_Phage_Gifsy_2_NC_010393(31)	48.97%
	VTCCBAA614,JSWQ01000007.1,contig00007
	3	7.4Kb	incomplete	20	8	15946-23349	PHAGE_Escher_500465_2_NC_049343(4)	53.13%
	VTCCBAA614,JSWQ01000025.1,contig00025
	4	16.2Kb	incomplete	60	17	37160-53407	PHAGE_Burkho_phiE255_NC_009237(2)	52.76%
	5	10.4Kb	incomplete	40	16	55758-66251	PHAGE_Salmon_SJ46_NC_031129(3)	53.31%
